# Supplementary material for: The Archaeal Proteome Project advances knowledge about archaeal cell biology through comprehensive proteomics
Source: Nat Commun. 2020 Jun 19;11:3145. doi: 10.1038/s41467-020-16784-7 (PMC7305310; doi:10.1038/s41467-020-16784-7)
Supplement: Supplementary file 4 — Supplementary Data 1 [file 41467_2020_16784_MOESM4_ESM.csv]

Supplementary Data 1 | Experimental meta data for datasets within the ArcPP. For each dataset (given by PRIDE ID), the analyzed strains (see Supplementary Table 2 for details), growth conditions (growth media, supplements added to the media, growth temperature and growth phase at the time of taking the sample) and MS sample preparations (cellular fraction, cell lysis, labeling, alkylation of prot…
PRIDE ID	Strains	Cellular Fractions	Growth medium	Supplements	Temperature	Growth phase	Lysis	Labeling	Alkylation	Additional Sample Processing	Digestion method	Digestion Enzyme	Peptide or Protein Fractionation or Enrichment
PXD000202	HM1052(H26 DubaA)-pJAM1198; H26-pJAM1198	whole cells	ATCC974 complex medium	Novobiocin (0.1 ug/mL)	42	stationary (42oC)	Osmotic lysis; Triton-X-100 (1%)	None	Iodoacetamide	None	In-gel	Trypsin	a-Flag purified; SDS-PAGE (non-reducing; 10 fractions)
PXD006877	LM08 (H26 DargH DlysA)	whole cells	Hv-Min glycerol (+/- 2.5 mM NaOCl)	+Ura (50 ug/ml; no DMSO); +0.3 mM lysine(+8Da/+0Da); +0.3 mM arginine(+6Da/+0Da)	42	exponential (42oC)	Freeze-thaw; TRIzol	SILAC	Methyl methanethiosulfonate	None	In-solution	Trypsin	SCX (14 fractions)
PXD007061	H26; HVLON3	membrane; cytoplasm	Hv-Min glucose	+Ura (50 ug/ml); +/-Trp (50 ug/ml)	42	exponential; stationary (42oC)	Sonication	15N; 13C	Iodoacetamide	None	In-gel	Trypsin	None
PXD009116	H26; Natrialba magadii	membrane; cytoplasm	MGM (Tindall for N. magadii)		42	exponential; stationary (42oC)	Sonication	None	Iodoacetamide	None	In-gel	Trypsin	None
PXD010824	FH26; FH59	membrane; cytoplasm	Hv-CA	+Trp (50 ug/ml)	45	exponential	Osmotic lysis; Freeze-thaw	None	Iodoacetamide	FASP	FASP	Trypsin	None
PXD011012	MT13	whole cells	Hv-CA	+Ura (50 ug/ml); +Trp (50 ug/ml)	45	exponential, stationary, biofilm (45oC)	Osmotic lysis; SDS (2%)	iTRAQ	Iodoacetamide	FASP	FASP	Trypsin; GluC	None
PXD011015	MT13; aglB::trp	supernatant	Hv-CA	+Ura (50 ug/ml); +/-Trp (50 ug/ml)	45	exponential (45oC)	None	None	Iodoacetamide	FASP	FASP	GluC	CsCl fractionation
PXD011050	H53; AF103; FH54; RR01; RR02; RR03; JS27	membrane; supernatant	Hv-CA	+/-Ura (50 ug/ml); +/-Trp (50 ug/ml)	45	exponential (45oC)	Osmotic lysis; Freeze-thaw	None	Iodoacetamide	FASP	FASP	Trypsin; GluC	CsCl fractionation (for SN)
PXD011056	H119	whole cells	Hv-YPC; Hv-YPC (high salt); Hv-YPC (low salt)		30; 45; 53	exponential (45oC; 30oC; 53oC)	Sonication; sodium taurodeoxycholate (0.006%)	None	Iodoacetamide	Acetone precipitation	In-solution	Trypsin	High-pH/reversed phase
PXD011218	H26; MIG1	membrane; cytoplasm; supernatant	MGM	+Ura (50 ug/ml); +Trp (50 ug/ml)	42	exponential; stationary (42oC)	Sonication	None	Iodoacetamide	None	In-gel	Trypsin	only for membrane samples: SDS-PAGE (4 fractions)
PXD013046	H26; HVLON3; HVABI	membrane; cytoplasm	Hv-Min	+Ura (50 ug/ml); +Trp (50 ug/ml)	42	exponential; stationary (42oC)	Sonication	None	None	None	In-gel	Trypsin	None
PXD014974	H26	whole cells	Hv-YPC		42	exponential (42oC)	150mM NaCl; 100mM EDTA; 50 mM Tris pH 8.5; 1mM MgCl2; 1%SDS for 13 min at 95oC	None	Iodoacetamide	Acetone precipitation; FASP	FASP	Trypsin	None
