# Supplementary material for: The Archaeal Proteome Project advances knowledge about archaeal cell biology through comprehensive proteomics
Source: Nat Commun. 2020 Jun 19;11:3145. doi: 10.1038/s41467-020-16784-7 (PMC7305310; doi:10.1038/s41467-020-16784-7)
Supplement: Supplementary file 5 — Supplementary Data 2 [file 41467_2020_16784_MOESM5_ESM.csv]

Supplementary Data 2 | LC-MS/MS parameters for datasets included in the ArcPP. For each dataset (given by PRIDE ID), the HPLC column, gradient and separation temperature as well as important MS settings are given. The total number of spectra was calculated based on mzML files generated from raw result files.
PRIDE ID	LC-Column	LC-Gradient (start conc. ACN; end con. ACN; time)	LC Temperature	Instrument	MS1 Resolution	MS1 Scan Range	MS2 Resolution	Fragmentation Type	Fragmentation Energy	Excluded Charges	No of spectra	No of files	Notes
PXD000202	C18 (20cm)	0%;99.9%; 100min		LTQ-Orbitrap-Velos	30000			CID		1	548471	50
PXD006877	C18 (25cm)	2%;30% (100min); 30%;98% (10min); 98% (10min)		Q Exactive Plus	70000	350-1800	17500	HCD	27 NCE	1; >6	2498860	56
PXD007061	C18	2%;30%; 161min	55°C	LTQ-Orbitrap-Elite	240000	150-2000		CID		1	6847689	118
PXD009116	C18	1%;40%; 165min	55°C	LTQ-Orbitrap-Elite	240000	150-2000		CID		1	1322477	24
PXD010824	C18 (15cm)	2%;32%; 30min	35°C	Q Exactive Plus	70000	375-2000	17500	HCD	27 NCE	1; >5	131989	8
PXD011012	C18 (50cm)	2%; 24% (80min); 40% (115min)	50°C	Q Exactive Plus	70000	375-2000	17500	HCD	27 NCE; 30 NCE	1; >6	3446807	62
PXD011015	C18 (15cm)	2%;32%; 30min	35°C	Q Exactive Plus	70000	375-2000	17500	HCD	27 NCE	>4	177431	10
PXD011015	C18 (15cm)	2%;32%; 30min	35°C	Q Exactive Plus	70000	400-2000	17500	IS-CID; HCD	60-90V; 30 NCE	1; >6	295857	18
PXD011050	C18 (15cm)	2%;32%; 30min (2%;36%; 40min)	35°C (50°C)	Q Exactive Plus	70000	375-2000 (350-1600)	17500	HCD	27 NCE	1; >5	452855	16
PXD011056	C18 (25cm)	5%;35%; 90min	50°C	TripleTOF 5600+	35000	350-1250	17500	CID	rolling	1; >4	1063443	32	without SWATH
PXD011056	C18 (25cm)	5%;35%; 90min	50°C	TripleTOF 5600+	35000	350-1250	SWATH (60 variable size windows)	CID	rolling	None
PXD011218	C18	1%;40%; 165min	55°C	LTQ-Orbitrap-Elite	240000	150-2000		CID		1	1926117	48	without PXD009116
PXD013046	C18	1%;40%; 165min	55°C	LTQ-Orbitrap-XL/Elite		300-1600 (XL)/150-2000 (Elite)	60000	CID		1	4291777	96
PXD014974	C18	7;27% ( 90 min); 41% (105min)		Q Exactive HF	60000	300-1500	15000	HCD	28 NCE	1; >8	150306	2
