# Supplementary material for: The Archaeal Proteome Project advances knowledge about archaeal cell biology through comprehensive proteomics
Source: Nat Commun. 2020 Jun 19;11:3145. doi: 10.1038/s41467-020-16784-7 (PMC7305310; doi:10.1038/s41467-020-16784-7)
Supplement: Supplementary file 6 — Supplementary Data 3 [file 41467_2020_16784_MOESM6_ESM.csv]

Supplementary Data 3 | Datasets included in the ArcPP. Datasets analyzed within the ArcPP are listed with the corresponding laboratory (corresponding author), PRIDE ID, the year and month of dataset submission to PRIDE as well as an FTP URL and PubMed ID, if available.
Dataset name	Lab	PRIDE ID	Year	Month	FTP URL	Reference (PMID)
Archael ubiquitin-like SAMP3 is isopeptide-linked to Proteins by an UbaA-dependent mechanism	Maupin-Furlow	PXD000202	2014	2	ftp://ftp.pride.ebi.ac.uk/pride/data/archive/2014/02/PXD000202/	24097257
Haloferax volcanii SILAC study of Oxidative stress	Maupin-Furlow	PXD006877	2018	1	ftp://ftp.pride.ebi.ac.uk/pride/data/archive/2018/01/PXD006877/	29194950
Haloferax volcanii proteome turn-over analysis of a LonB mutant and co-IP results with anti-LonB	De Castro	PXD007061	2018	2	ftp://jpost.pharm.kyoto-u.ac.jp/repository/JPST000291	29411617
Proteomic study of the transition to stationary phase in halorchaea Natrialba magadii and Haloferax volcanii	De Castro	PXD009116	2018	2	ftp://jpost.pharm.kyoto-u.ac.jp/repository/JPST000395	29888524
Characterizing of Haloferax volcanii Hvo_0405 as a Tat substrate	Pohlschroder	PXD010824	2020	5	ftp://ftp.pride.ebi.ac.uk/pride/data/archive/2020/05/PXD010824/	28069824
Quantitative (Glyco-)Proteomics of Haloferax volcanii Biofilm Formation	Pohlschroder	PXD011012	2020	5	ftp://ftp.pride.ebi.ac.uk/pride/data/archive/2020/05/PXD011012/
Characterizing N-Glycosylation of Pilins and Flagellins from Haloferax volcanii	Pohlschroder	PXD011015	2020	5	ftp://ftp.pride.ebi.ac.uk/pride/data/archive/2020/05/PXD011015/	26966177
Mass spectrometric analysis of proteolytic cleavage related to ArtA and PssA from Haloferax volcanii	Pohlschroder	PXD011050	2020	5	ftp://ftp.pride.ebi.ac.uk/pride/data/archive/2020/05/PXD011050/
Haloferax volcanii Proteome Response to Salt/Temp stress	Marchfelder	PXD011056	2019	9	ftp://ftp.pride.ebi.ac.uk/pride/data/archive/2019/09/PXD011056/	31502396
Haloferax volcanii Proteome Response to Deletion of a Rhomboid Protease Gene	De Castro	PXD011218	2020	5	ftp://ftp.pride.ebi.ac.uk/pride/data/archive/2020/05/PXD011218/	29301397
Global role of the membrane protease LonB in Archaea: Potential protease targets revealed by quantitative proteome analysis of a lonB mutant in Haloferax volcanii	De Castro	PXD013046	2020	3	ftp://jpost.pharm.kyoto-u.ac.jp/repository/JPST000565	25829260
Haloferax volcanii Shotgun Archaeal Proteome Project	Ferreira-Cerca	PXD014974	2020	5	ftp://ftp.pride.ebi.ac.uk/pride/data/archive/2020/05/PXD014974/
