# Supplementary material for: The Archaeal Proteome Project advances knowledge about archaeal cell biology through comprehensive proteomics
Source: Nat Commun. 2020 Jun 19;11:3145. doi: 10.1038/s41467-020-16784-7 (PMC7305310; doi:10.1038/s41467-020-16784-7)
Supplement: Supplementary file 7 — Supplementary Data 4 [file 41467_2020_16784_MOESM7_ESM.zip]

Archive with 5 entries (4 files):
- vectors/
- vectors/pJS150.gb
- vectors/pRR01.gb
- vectors/pRR02.gb
- vectors/pRR03.gb
