# Supplementary material for: The Archaeal Proteome Project advances knowledge about archaeal cell biology through comprehensive proteomics
Source: Nat Commun. 2020 Jun 19;11:3145. doi: 10.1038/s41467-020-16784-7 (PMC7305310; doi:10.1038/s41467-020-16784-7)
Supplement: Supplementary file 9 — Source Data [file 41467_2020_16784_MOESM9_ESM.zip]

Archive with 29 entries (28 files):
- source_data/
- source_data/Fig1.csv
- source_data/Fig2a_bottom.csv
- source_data/Fig2a_top.csv
- source_data/Fig2b_and_S1b.csv
- source_data/Fig2c_and_S1c.csv
- source_data/Fig3a_and_S1d.csv
- source_data/Fig3b.csv
- source_data/Fig3c.csv
- source_data/Fig3d.csv
- source_data/Fig4a.csv
- source_data/Fig4b.csv
- source_data/FigS1a.csv
- source_data/FigS2a.csv
- source_data/FigS2b.csv
- source_data/FigS3a_left.csv
- source_data/FigS3a_right.csv
- source_data/FigS3b_left.csv
- source_data/FigS3b_right.csv
- source_data/FigS3c_left.csv
- source_data/FigS3c_right.csv
- source_data/FigS4a.csv
- source_data/FigS4b.csv
- source_data/FigS4c.csv
- source_data/FigS4d.csv
- source_data/FigS4e.csv
- source_data/FigS4f.csv
- source_data/FigS5.csv
- source_data/FigS6.xlsx
