# Supplementary material for: The Archaeal Proteome Project advances knowledge about archaeal cell biology through comprehensive proteomics
Source: Nat Commun. 2020 Jun 19;11:3145. doi: 10.1038/s41467-020-16784-7 (PMC7305310; doi:10.1038/s41467-020-16784-7)
Supplement: Supplementary file 9 — Source Data [file 41467_2020_16784_MOESM9_ESM.zip › source_data/Fig1.csv]

PRIDE ID	Number of spectra
PXD007061	6847689
PXD013046	4291777
PXD011012	3446807
PXD006877	2498860
PXD011218	1926117
PXD009116	1322477
PXD011056	1063443
PXD000202	548471
PXD011015	473288
PXD011050	452855
PXD014974	301610
PXD010824	131989
