# Supplementary material for: The Archaeal Proteome Project advances knowledge about archaeal cell biology through comprehensive proteomics
Source: Nat Commun. 2020 Jun 19;11:3145. doi: 10.1038/s41467-020-16784-7 (PMC7305310; doi:10.1038/s41467-020-16784-7)
Supplement: Supplementary file 9 — Source Data [file 41467_2020_16784_MOESM9_ESM.zip › source_data/Fig2a_bottom.csv]

PRIDE ID	Original #PSMs	Original #PSMs (in %)	ArcPP #PSMs 3engines	ArcPP #PSMs 3engines (in %)	ArcPP #PSMs optimized	ArcPP #PSMs optimized (in %)	Original #Peptides	Original #Peptides (in %)	ArcPP #Peptides 3engines	ArcPP #Peptides 3engines (in %)	ArcPP #Peptides optimized	ArcPP #Peptides optimized (in %)
PXD006877	406037	100.00000000000001	395640	97.43939591712086	595509	146.6637276898411	22946	100.0	22862	99.63392312385601	24989	108.90351259478776
PXD011218	281652	100.0	189202	67.17580560407879	262117	93.06413588399869	13723	100.0	12432	90.59243605625592	12924	94.17765794651315
