# Supplementary material for: The Archaeal Proteome Project advances knowledge about archaeal cell biology through comprehensive proteomics
Source: Nat Commun. 2020 Jun 19;11:3145. doi: 10.1038/s41467-020-16784-7 (PMC7305310; doi:10.1038/s41467-020-16784-7)
Supplement: Supplementary file 9 — Source Data [file 41467_2020_16784_MOESM9_ESM.zip › source_data/Fig2a_top.csv]

PRIDE ID	Original #PSMs	ArcPP #PSMs	Change #PSMs	Change #PSMs (in %)	Original #Peptides	ArcPP #Peptides	Change #Peptides	Change #Peptides (in %)
PXD007061	582926	601868	18942	3.249469057822097	15635	15625	-10	-0.0639590661976257
PXD013046	1159954	906086	-253868	-21.886040308494998	16650	13953	-2697	-16.1981981981982
PXD011012	649603	657384	7781	1.1978085076577543	28073	27618	-455	-1.6207744095750343
PXD006877	406037	595509	189472	46.663727689841096	22946	24989	2043	8.903512594787756
PXD011218	281652	262117	-19535	-6.935864116001312	13723	12924	-799	-5.8223420534868495
PXD009116	148609	255200	106591	71.72580395534592	13978	13993	15	0.1073114894834788
PXD011056	221908	248150	26242	11.825621428700188	20060	19959	-101	-0.5034895314057763
PXD000202	19946	54180	34234	171.63341020756042	4182	8058	3876	92.68292682926827
PXD011015	40471	38121	-2350	-5.806626967458172	3752	2777	-975	-25.986140724946694
PXD011050	51016	57151	6135	12.025639015210913	10726	11590	864	8.055192988998684
PXD014974	18097	22551	4454	24.611814112836385	6068	7173	1105	18.210283454185884
PXD010824	64570	66978	2408	3.729286046151458	12241	12281	40	0.3267706886692139
all	3644789	3765295	120506	3.306254491000715	48705	48090	-615	-1.2627040344933818
