# Supplementary material for: The Archaeal Proteome Project advances knowledge about archaeal cell biology through comprehensive proteomics
Source: Nat Commun. 2020 Jun 19;11:3145. doi: 10.1038/s41467-020-16784-7 (PMC7305310; doi:10.1038/s41467-020-16784-7)
Supplement: Supplementary file 9 — Source Data [file 41467_2020_16784_MOESM9_ESM.zip › source_data/Fig2b_and_S1b.csv]

Peptide length	#Targets (for PSM PEP <= 1%)	#Decoys (for PSM PEP <= 1%)	FDR (in %) (for PSM PEP <= 1%)	#Targets (for Peptide q-value <= 1%)	#Decoys (for Peptide q-value <= 1%)	FDR (in %) (for Peptide q-value <= 1%)	#Targets (for Peptide q-value <= 1% and #PSMs >= 2)	#Decoys (for Peptide q-value <= 1% and #PSMs >= 2)	FDR (in %) (for Peptide q-value <= 1% and #PSMs >= 2)
6	836	34	3.908045977	160	1	0.621118012	153	0	0
7	2285	44	1.889222842	1670	16	0.948991696	1510	0	0
8	2917	53	1.784511785	2483	24	0.957319505	2267	0	0
9	3324	44	1.306413302	2971	29	0.966666667	2678	0	0
10	3395	40	1.164483261	3317	33	0.985074627	2961	0	0
11	3312	36	1.075268817	3126	31	0.981944884	2814	0	0
12	3231	29	0.889570552	3231	29	0.889570552	2839	0	0
13	2976	31	1.030927835	2966	29	0.968280467	2630	0	0
14	2714	12	0.440205429	2714	12	0.440205429	2406	0	0
15	2499	17	0.675675676	2499	17	0.675675676	2254	0	0
16	2248	20	0.881834215	2248	20	0.881834215	2011	0	0
17	2143	11	0.510677809	2143	11	0.510677809	1863	0	0
18	1860	12	0.641025641	1860	12	0.641025641	1639	0	0
19	1756	13	0.734878462	1756	13	0.734878462	1524	0	0
20	1562	15	0.951173114	1562	15	0.951173114	1368	0	0
21	1391	8	0.571837026	1391	8	0.571837026	1216	0	0
22	1221	10	0.812347685	1221	10	0.812347685	1082	0	0
23	1086	10	0.912408759	1086	10	0.912408759	950	0	0
24	939	8	0.844772967	939	8	0.844772967	831	0	0
25	920	9	0.968783638	920	9	0.968783638	793	0	0
26	851	11	1.276102088	842	8	0.941176471	731	0	0
27	722	7	0.960219479	722	7	0.960219479	611	0	0
28	621	3	0.480769231	621	3	0.480769231	524	0	0
29	522	2	0.381679389	522	2	0.381679389	442	0	0
30	472	1	0.21141649	472	1	0.21141649	416	0	0
31	399	10	2.444987775	370	3	0.804289544	329	0	0
32	408	1	0.244498778	408	1	0.244498778	331	0	0
33	341	7	2.011494253	331	3	0.898203593	291	0	0
34	280	8	2.777777778	258	2	0.769230769	210	0	0
35	221	1	0.45045045	221	1	0.45045045	172	0	0
36	212	7	3.196347032	203	2	0.975609756	171	0	0
37	185	0	0	185	0	0	151	0	0
38	146	3	2.013422819	135	1	0.735294118	124	0	0
39	136	4	2.857142857	134	1	0.740740741	98	0	0
40	138	6	4.166666667	116	1	0.854700855	96	0	0
41	80	0	0	80	0	0	62	0	0
42	78	0	0	78	0	0	65	0	0
43	70	0	0	70	0	0	63	0	0
44	61	0	0	61	0	0	50	0	0
45	61	0	0	61	0	0	43	0	0
46	39	0	0	39	0	0	30	0	0
47	36	1	2.702702703	34	0	0	27	0	0
48	23	1	4.166666667	23	0	0	17	0	0
49	31	0	0	31	0	0	20	0	0
50	21	0	0	21	0	0	14	0	0
