# Supplementary material for: The Archaeal Proteome Project advances knowledge about archaeal cell biology through comprehensive proteomics
Source: Nat Commun. 2020 Jun 19;11:3145. doi: 10.1038/s41467-020-16784-7 (PMC7305310; doi:10.1038/s41467-020-16784-7)
Supplement: Supplementary file 9 — Source Data [file 41467_2020_16784_MOESM9_ESM.zip › source_data/Fig2c_and_S1c.csv]

#Accepted proteins	#Targets (for PSM PEP <= 1%)	#Decoys (for PSM PEP <= 1%)	FDR (in %) (for PSM PEP <= 1%)	#Targets (for protein q-value <= 1%)	#Decoys (for protein q-value <= 1%)	FDR (in %) (for protein q-value <= 1%)	#Targets (for protein q-value <= 1% and #PSMs >= 2)	#Decoys (for protein q-value <= 1% and #PSMs >= 2)	FDR (in %) (for protein q-value <= 1% and #PSMs >= 2)
1	1	0	0	1	0	0	1	0	0
2	2	0	0	2	0	0	2	0	0
3	3	0	0	3	0	0	3	0	0
4	4	0	0	4	0	0	4	0	0
5	5	0	0	5	0	0	5	0	0
6	6	0	0	6	0	0	6	0	0
7	7	0	0	7	0	0	7	0	0
8	8	0	0	8	0	0	8	0	0
9	9	0	0	9	0	0	9	0	0
10	10	0	0	10	0	0	10	0	0
11	11	0	0	11	0	0	11	0	0
12	12	0	0	12	0	0	12	0	0
13	13	0	0	13	0	0	13	0	0
14	14	0	0	14	0	0	14	0	0
15	15	0	0	15	0	0	15	0	0
16	16	0	0	16	0	0	16	0	0
17	17	0	0	17	0	0	17	0	0
18	18	0	0	18	0	0	18	0	0
19	19	0	0	19	0	0	19	0	0
20	20	0	0	20	0	0	20	0	0
21	21	0	0	21	0	0	21	0	0
22	22	0	0	22	0	0	22	0	0
23	23	0	0	23	0	0	23	0	0
24	24	0	0	24	0	0	24	0	0
25	25	0	0	25	0	0	25	0	0
26	26	0	0	26	0	0	26	0	0
27	27	0	0	27	0	0	27	0	0
28	28	0	0	28	0	0	28	0	0
29	29	0	0	29	0	0	29	0	0
30	30	0	0	30	0	0	30	0	0
31	31	0	0	31	0	0	31	0	0
32	32	0	0	32	0	0	32	0	0
33	33	0	0	33	0	0	33	0	0
34	34	0	0	34	0	0	34	0	0
35	35	0	0	35	0	0	35	0	0
36	36	0	0	36	0	0	36	0	0
37	37	0	0	37	0	0	37	0	0
38	38	0	0	38	0	0	38	0	0
39	39	0	0	39	0	0	39	0	0
40	40	0	0	40	0	0	40	0	0
41	41	0	0	41	0	0	41	0	0
42	42	0	0	42	0	0	42	0	0
43	43	0	0	43	0	0	43	0	0
44	44	0	0	44	0	0	44	0	0
45	45	0	0	45	0	0	45	0	0
46	46	0	0	46	0	0	46	0	0
47	47	0	0	47	0	0	47	0	0
48	48	0	0	48	0	0	48	0	0
49	49	0	0	49	0	0	49	0	0
50	50	0	0	50	0	0	50	0	0
51	51	0	0	51	0	0	51	0	0
52	52	0	0	52	0	0	52	0	0
53	53	0	0	53	0	0	53	0	0
54	54	0	0	54	0	0	54	0	0
55	55	0	0	55	0	0	55	0	0
56	56	0	0	56	0	0	56	0	0
57	57	0	0	57	0	0	57	0	0
58	58	0	0	58	0	0	58	0	0
59	59	0	0	59	0	0	59	0	0
60	60	0	0	60	0	0	60	0	0
61	61	0	0	61	0	0	61	0	0
62	62	0	0	62	0	0	62	0	0
63	63	0	0	63	0	0	63	0	0
64	64	0	0	64	0	0	64	0	0
65	65	0	0	65	0	0	65	0	0
66	66	0	0	66	0	0	66	0	0
67	67	0	0	67	0	0	67	0	0
68	68	0	0	68	0	0	68	0	0
69	69	0	0	69	0	0	69	0	0
70	70	0	0	70	0	0	70	0	0
71	71	0	0	71	0	0	71	0	0
72	72	0	0	72	0	0	72	0	0
73	73	0	0	73	0	0	73	0	0
74	74	0	0	74	0	0	74	0	0
75	75	0	0	75	0	0	75	0	0
76	76	0	0	76	0	0	76	0	0
77	77	0	0	77	0	0	77	0	0
78	78	0	0	78	0	0	78	0	0
79	79	0	0	79	0	0	79	0	0
80	80	0	0	80	0	0	80	0	0
81	81	0	0	81	0	0	81	0	0
82	82	0	0	82	0	0	82	0	0
83	83	0	0	83	0	0	83	0	0
84	84	0	0	84	0	0	84	0	0
85	85	0	0	85	0	0	85	0	0
86	86	0	0	86	0	0	86	0	0
87	87	0	0	87	0	0	87	0	0
88	88	0	0	88	0	0	88	0	0
89	89	0	0	89	0	0	89	0	0
90	90	0	0	90	0	0	90	0	0
91	91	0	0	91	0	0	91	0	0
92	92	0	0	92	0	0	92	0	0
93	93	0	0	93	0	0	93	0	0
94	94	0	0	94	0	0	94	0	0
95	95	0	0	95	0	0	95	0	0
96	96	0	0	96	0	0	96	0	0
97	97	0	0	97	0	0	97	0	0
98	98	0	0	98	0	0	98	0	0
99	99	0	0	99	0	0	99	0	0
100	100	0	0	100	0	0	100	0	0
101	101	0	0	101	0	0	101	0	0
102	102	0	0	102	0	0	102	0	0
103	103	0	0	103	0	0	103	0	0
104	104	0	0	104	0	0	104	0	0
105	105	0	0	105	0	0	105	0	0
106	106	0	0	106	0	0	106	0	0
107	107	0	0	107	0	0	107	0	0
108	108	0	0	108	0	0	108	0	0
109	109	0	0	109	0	0	109	0	0
110	110	0	0	110	0	0	110	0	0
111	111	0	0	111	0	0	111	0	0
112	112	0	0	112	0	0	112	0	0
113	113	0	0	113	0	0	113	0	0
114	114	0	0	114	0	0	114	0	0
115	115	0	0	115	0	0	115	0	0
116	116	0	0	116	0	0	116	0	0
117	117	0	0	117	0	0	117	0	0
118	118	0	0	118	0	0	118	0	0
119	119	0	0	119	0	0	119	0	0
120	120	0	0	120	0	0	120	0	0
121	121	0	0	121	0	0	121	0	0
122	122	0	0	122	0	0	122	0	0
123	123	0	0	123	0	0	123	0	0
124	124	0	0	124	0	0	124	0	0
125	125	0	0	125	0	0	125	0	0
126	126	0	0	126	0	0	126	0	0
127	127	0	0	127	0	0	127	0	0
128	128	0	0	128	0	0	128	0	0
129	129	0	0	129	0	0	129	0	0
130	130	0	0	130	0	0	130	0	0
131	131	0	0	131	0	0	131	0	0
132	132	0	0	132	0	0	132	0	0
133	133	0	0	133	0	0	133	0	0
134	134	0	0	134	0	0	134	0	0
135	135	0	0	135	0	0	135	0	0
136	136	0	0	136	0	0	136	0	0
137	137	0	0	137	0	0	137	0	0
138	138	0	0	138	0	0	138	0	0
139	139	0	0	139	0	0	139	0	0
140	140	0	0	140	0	0	140	0	0
141	141	0	0	141	0	0	141	0	0
142	142	0	0	142	0	0	142	0	0
143	143	0	0	143	0	0	143	0	0
144	144	0	0	144	0	0	144	0	0
145	145	0	0	145	0	0	145	0	0
146	146	0	0	146	0	0	146	0	0
147	147	0	0	147	0	0	147	0	0
148	148	0	0	148	0	0	148	0	0
149	149	0	0	149	0	0	149	0	0
150	150	0	0	150	0	0	150	0	0
151	151	0	0	151	0	0	151	0	0
152	152	0	0	152	0	0	152	0	0
153	153	0	0	153	0	0	153	0	0
154	154	0	0	154	0	0	154	0	0
155	155	0	0	155	0	0	155	0	0
156	156	0	0	156	0	0	156	0	0
157	157	0	0	157	0	0	157	0	0
158	158	0	0	158	0	0	158	0	0
159	159	0	0	159	0	0	159	0	0
160	160	0	0	160	0	0	160	0	0
161	161	0	0	161	0	0	161	0	0
162	162	0	0	162	0	0	162	0	0
163	163	0	0	163	0	0	163	0	0
164	164	0	0	164	0	0	164	0	0
165	165	0	0	165	0	0	165	0	0
166	166	0	0	166	0	0	166	0	0
167	167	0	0	167	0	0	167	0	0
168	168	0	0	168	0	0	168	0	0
169	169	0	0	169	0	0	169	0	0
170	170	0	0	170	0	0	170	0	0
171	171	0	0	171	0	0	171	0	0
172	172	0	0	172	0	0	172	0	0
173	173	0	0	173	0	0	173	0	0
174	174	0	0	174	0	0	174	0	0
175	175	0	0	175	0	0	175	0	0
176	176	0	0	176	0	0	176	0	0
177	177	0	0	177	0	0	177	0	0
178	178	0	0	178	0	0	178	0	0
179	179	0	0	179	0	0	179	0	0
180	180	0	0	180	0	0	180	0	0
181	181	0	0	181	0	0	181	0	0
182	182	0	0	182	0	0	182	0	0
183	183	0	0	183	0	0	183	0	0
184	184	0	0	184	0	0	184	0	0
185	185	0	0	185	0	0	185	0	0
186	186	0	0	186	0	0	186	0	0
187	187	0	0	187	0	0	187	0	0
188	188	0	0	188	0	0	188	0	0
189	189	0	0	189	0	0	189	0	0
190	190	0	0	190	0	0	190	0	0
191	191	0	0	191	0	0	191	0	0
192	192	0	0	192	0	0	192	0	0
193	193	0	0	193	0	0	193	0	0
194	194	0	0	194	0	0	194	0	0
195	195	0	0	195	0	0	195	0	0
196	196	0	0	196	0	0	196	0	0
197	197	0	0	197	0	0	197	0	0
198	198	0	0	198	0	0	198	0	0
199	199	0	0	199	0	0	199	0	0
200	200	0	0	200	0	0	200	0	0
201	201	0	0	201	0	0	201	0	0
202	202	0	0	202	0	0	202	0	0
203	203	0	0	203	0	0	203	0	0
204	204	0	0	204	0	0	204	0	0
205	205	0	0	205	0	0	205	0	0
206	206	0	0	206	0	0	206	0	0
207	207	0	0	207	0	0	207	0	0
208	208	0	0	208	0	0	208	0	0
209	209	0	0	209	0	0	209	0	0
210	210	0	0	210	0	0	210	0	0
211	211	0	0	211	0	0	211	0	0
212	212	0	0	212	0	0	212	0	0
213	213	0	0	213	0	0	213	0	0
214	214	0	0	214	0	0	214	0	0
215	215	0	0	215	0	0	215	0	0
216	216	0	0	216	0	0	216	0	0
217	217	0	0	217	0	0	217	0	0
218	218	0	0	218	0	0	218	0	0
219	219	0	0	219	0	0	219	0	0
220	220	0	0	220	0	0	220	0	0
221	221	0	0	221	0	0	221	0	0
222	222	0	0	222	0	0	222	0	0
223	223	0	0	223	0	0	223	0	0
224	224	0	0	224	0	0	224	0	0
225	225	0	0	225	0	0	225	0	0
226	226	0	0	226	0	0	226	0	0
227	227	0	0	227	0	0	227	0	0
228	228	0	0	228	0	0	228	0	0
229	229	0	0	229	0	0	229	0	0
230	230	0	0	230	0	0	230	0	0
231	231	0	0	231	0	0	231	0	0
232	232	0	0	232	0	0	232	0	0
233	233	0	0	233	0	0	233	0	0
234	234	0	0	234	0	0	234	0	0
235	235	0	0	235	0	0	235	0	0
236	236	0	0	236	0	0	236	0	0
237	237	0	0	237	0	0	237	0	0
238	238	0	0	238	0	0	238	0	0
239	239	0	0	239	0	0	239	0	0
240	240	0	0	240	0	0	240	0	0
241	241	0	0	241	0	0	241	0	0
242	242	0	0	242	0	0	242	0	0
243	243	0	0	243	0	0	243	0	0
244	244	0	0	244	0	0	244	0	0
245	245	0	0	245	0	0	245	0	0
246	246	0	0	246	0	0	246	0	0
247	247	0	0	247	0	0	247	0	0
248	248	0	0	248	0	0	248	0	0
249	249	0	0	249	0	0	249	0	0
250	250	0	0	250	0	0	250	0	0
251	251	0	0	251	0	0	251	0	0
252	252	0	0	252	0	0	252	0	0
253	253	0	0	253	0	0	253	0	0
254	254	0	0	254	0	0	254	0	0
255	255	0	0	255	0	0	255	0	0
256	256	0	0	256	0	0	256	0	0
257	257	0	0	257	0	0	257	0	0
258	258	0	0	258	0	0	258	0	0
259	259	0	0	259	0	0	259	0	0
260	260	0	0	260	0	0	260	0	0
261	261	0	0	261	0	0	261	0	0
262	262	0	0	262	0	0	262	0	0
263	263	0	0	263	0	0	263	0	0
264	264	0	0	264	0	0	264	0	0
265	265	0	0	265	0	0	265	0	0
266	266	0	0	266	0	0	266	0	0
267	267	0	0	267	0	0	267	0	0
268	268	0	0	268	0	0	268	0	0
269	269	0	0	269	0	0	269	0	0
270	270	0	0	270	0	0	270	0	0
271	271	0	0	271	0	0	271	0	0
272	272	0	0	272	0	0	272	0	0
273	273	0	0	273	0	0	273	0	0
274	274	0	0	274	0	0	274	0	0
275	275	0	0	275	0	0	275	0	0
276	276	0	0	276	0	0	276	0	0
277	277	0	0	277	0	0	277	0	0
278	278	0	0	278	0	0	278	0	0
279	279	0	0	279	0	0	279	0	0
280	280	0	0	280	0	0	280	0	0
281	281	0	0	281	0	0	281	0	0
282	282	0	0	282	0	0	282	0	0
283	283	0	0	283	0	0	283	0	0
284	284	0	0	284	0	0	284	0	0
285	285	0	0	285	0	0	285	0	0
286	286	0	0	286	0	0	286	0	0
287	287	0	0	287	0	0	287	0	0
288	288	0	0	288	0	0	288	0	0
289	289	0	0	289	0	0	289	0	0
290	290	0	0	290	0	0	290	0	0
291	291	0	0	291	0	0	291	0	0
292	292	0	0	292	0	0	292	0	0
293	293	0	0	293	0	0	293	0	0
294	294	0	0	294	0	0	294	0	0
295	295	0	0	295	0	0	295	0	0
296	296	0	0	296	0	0	296	0	0
297	297	0	0	297	0	0	297	0	0
298	298	0	0	298	0	0	298	0	0
299	299	0	0	299	0	0	299	0	0
300	300	0	0	300	0	0	300	0	0
301	301	0	0	301	0	0	301	0	0
302	302	0	0	302	0	0	302	0	0
303	303	0	0	303	0	0	303	0	0
304	304	0	0	304	0	0	304	0	0
305	305	0	0	305	0	0	305	0	0
306	306	0	0	306	0	0	306	0	0
307	307	0	0	307	0	0	307	0	0
308	308	0	0	308	0	0	308	0	0
309	309	0	0	309	0	0	309	0	0
310	310	0	0	310	0	0	310	0	0
311	311	0	0	311	0	0	311	0	0
312	312	0	0	312	0	0	312	0	0
313	313	0	0	313	0	0	313	0	0
314	314	0	0	314	0	0	314	0	0
315	315	0	0	315	0	0	315	0	0
316	316	0	0	316	0	0	316	0	0
317	317	0	0	317	0	0	317	0	0
318	318	0	0	318	0	0	318	0	0
319	319	0	0	319	0	0	319	0	0
320	320	0	0	320	0	0	320	0	0
321	321	0	0	321	0	0	321	0	0
322	322	0	0	322	0	0	322	0	0
323	323	0	0	323	0	0	323	0	0
324	324	0	0	324	0	0	324	0	0
325	325	0	0	325	0	0	325	0	0
326	326	0	0	326	0	0	326	0	0
327	327	0	0	327	0	0	327	0	0
328	328	0	0	328	0	0	328	0	0
329	329	0	0	329	0	0	329	0	0
330	330	0	0	330	0	0	330	0	0
331	331	0	0	331	0	0	331	0	0
332	332	0	0	332	0	0	332	0	0
333	333	0	0	333	0	0	333	0	0
334	334	0	0	334	0	0	334	0	0
335	335	0	0	335	0	0	335	0	0
336	336	0	0	336	0	0	336	0	0
337	337	0	0	337	0	0	337	0	0
338	338	0	0	338	0	0	338	0	0
339	339	0	0	339	0	0	339	0	0
340	340	0	0	340	0	0	340	0	0
341	341	0	0	341	0	0	341	0	0
342	342	0	0	342	0	0	342	0	0
343	343	0	0	343	0	0	343	0	0
344	344	0	0	344	0	0	344	0	0
345	345	0	0	345	0	0	345	0	0
346	346	0	0	346	0	0	346	0	0
347	347	0	0	347	0	0	347	0	0
348	348	0	0	348	0	0	348	0	0
349	349	0	0	349	0	0	349	0	0
350	350	0	0	350	0	0	350	0	0
351	351	0	0	351	0	0	351	0	0
352	352	0	0	352	0	0	352	0	0
353	353	0	0	353	0	0	353	0	0
354	354	0	0	354	0	0	354	0	0
355	355	0	0	355	0	0	355	0	0
356	356	0	0	356	0	0	356	0	0
357	357	0	0	357	0	0	357	0	0
358	358	0	0	358	0	0	358	0	0
359	359	0	0	359	0	0	359	0	0
360	360	0	0	360	0	0	360	0	0
361	361	0	0	361	0	0	361	0	0
362	362	0	0	362	0	0	362	0	0
363	363	0	0	363	0	0	363	0	0
364	364	0	0	364	0	0	364	0	0
365	365	0	0	365	0	0	365	0	0
366	366	0	0	366	0	0	366	0	0
367	367	0	0	367	0	0	367	0	0
368	368	0	0	368	0	0	368	0	0
369	369	0	0	369	0	0	369	0	0
370	370	0	0	370	0	0	370	0	0
371	371	0	0	371	0	0	371	0	0
372	372	0	0	372	0	0	372	0	0
373	373	0	0	373	0	0	373	0	0
374	374	0	0	374	0	0	374	0	0
375	375	0	0	375	0	0	375	0	0
376	376	0	0	376	0	0	376	0	0
377	377	0	0	377	0	0	377	0	0
378	378	0	0	378	0	0	378	0	0
379	379	0	0	379	0	0	379	0	0
380	380	0	0	380	0	0	380	0	0
381	381	0	0	381	0	0	381	0	0
382	382	0	0	382	0	0	382	0	0
383	383	0	0	383	0	0	383	0	0
384	384	0	0	384	0	0	384	0	0
385	385	0	0	385	0	0	385	0	0
386	386	0	0	386	0	0	386	0	0
387	387	0	0	387	0	0	387	0	0
388	388	0	0	388	0	0	388	0	0
389	389	0	0	389	0	0	389	0	0
390	390	0	0	390	0	0	390	0	0
391	391	0	0	391	0	0	391	0	0
392	392	0	0	392	0	0	392	0	0
393	393	0	0	393	0	0	393	0	0
394	394	0	0	394	0	0	394	0	0
395	395	0	0	395	0	0	395	0	0
396	396	0	0	396	0	0	396	0	0
397	397	0	0	397	0	0	397	0	0
398	398	0	0	398	0	0	398	0	0
399	399	0	0	399	0	0	399	0	0
400	400	0	0	400	0	0	400	0	0
401	401	0	0	401	0	0	401	0	0
402	402	0	0	402	0	0	402	0	0
403	403	0	0	403	0	0	403	0	0
404	404	0	0	404	0	0	404	0	0
405	405	0	0	405	0	0	405	0	0
406	406	0	0	406	0	0	406	0	0
407	407	0	0	407	0	0	407	0	0
408	408	0	0	408	0	0	408	0	0
409	409	0	0	409	0	0	409	0	0
410	410	0	0	410	0	0	410	0	0
411	411	0	0	411	0	0	411	0	0
412	412	0	0	412	0	0	412	0	0
413	413	0	0	413	0	0	413	0	0
414	414	0	0	414	0	0	414	0	0
415	415	0	0	415	0	0	415	0	0
416	416	0	0	416	0	0	416	0	0
417	417	0	0	417	0	0	417	0	0
418	418	0	0	418	0	0	418	0	0
419	419	0	0	419	0	0	419	0	0
420	420	0	0	420	0	0	420	0	0
421	421	0	0	421	0	0	421	0	0
422	422	0	0	422	0	0	422	0	0
423	423	0	0	423	0	0	423	0	0
424	424	0	0	424	0	0	424	0	0
425	425	0	0	425	0	0	425	0	0
426	426	0	0	426	0	0	426	0	0
427	427	0	0	427	0	0	427	0	0
428	428	0	0	428	0	0	428	0	0
429	429	0	0	429	0	0	429	0	0
430	430	0	0	430	0	0	430	0	0
431	431	0	0	431	0	0	431	0	0
432	432	0	0	432	0	0	432	0	0
433	433	0	0	433	0	0	433	0	0
434	434	0	0	434	0	0	434	0	0
435	435	0	0	435	0	0	435	0	0
436	436	0	0	436	0	0	436	0	0
437	437	0	0	437	0	0	437	0	0
438	438	0	0	438	0	0	438	0	0
439	439	0	0	439	0	0	439	0	0
440	440	0	0	440	0	0	440	0	0
441	441	0	0	441	0	0	441	0	0
442	442	0	0	442	0	0	442	0	0
443	443	0	0	443	0	0	443	0	0
444	444	0	0	444	0	0	444	0	0
445	445	0	0	445	0	0	445	0	0
446	446	0	0	446	0	0	446	0	0
447	447	0	0	447	0	0	447	0	0
448	448	0	0	448	0	0	448	0	0
449	449	0	0	449	0	0	449	0	0
450	450	0	0	450	0	0	450	0	0
451	451	0	0	451	0	0	451	0	0
452	452	0	0	452	0	0	452	0	0
453	453	0	0	453	0	0	453	0	0
454	454	0	0	454	0	0	454	0	0
455	455	0	0	455	0	0	455	0	0
456	456	0	0	456	0	0	456	0	0
457	457	0	0	457	0	0	457	0	0
458	458	0	0	458	0	0	458	0	0
459	459	0	0	459	0	0	459	0	0
460	460	0	0	460	0	0	460	0	0
461	461	0	0	461	0	0	461	0	0
462	462	0	0	462	0	0	462	0	0
463	463	0	0	463	0	0	463	0	0
464	464	0	0	464	0	0	464	0	0
465	465	0	0	465	0	0	465	0	0
466	466	0	0	466	0	0	466	0	0
467	467	0	0	467	0	0	467	0	0
468	468	0	0	468	0	0	468	0	0
469	469	0	0	469	0	0	469	0	0
470	470	0	0	470	0	0	470	0	0
471	471	0	0	471	0	0	471	0	0
472	472	0	0	472	0	0	472	0	0
473	473	0	0	473	0	0	473	0	0
474	474	0	0	474	0	0	474	0	0
475	475	0	0	475	0	0	475	0	0
476	476	0	0	476	0	0	476	0	0
477	477	0	0	477	0	0	477	0	0
478	478	0	0	478	0	0	478	0	0
479	479	0	0	479	0	0	479	0	0
480	480	0	0	480	0	0	480	0	0
481	481	0	0	481	0	0	481	0	0
482	482	0	0	482	0	0	482	0	0
483	483	0	0	483	0	0	483	0	0
484	484	0	0	484	0	0	484	0	0
485	485	0	0	485	0	0	485	0	0
486	486	0	0	486	0	0	486	0	0
487	487	0	0	487	0	0	487	0	0
488	488	0	0	488	0	0	488	0	0
489	489	0	0	489	0	0	489	0	0
490	490	0	0	490	0	0	490	0	0
491	491	0	0	491	0	0	491	0	0
492	492	0	0	492	0	0	492	0	0
493	493	0	0	493	0	0	493	0	0
494	494	0	0	494	0	0	494	0	0
495	495	0	0	495	0	0	495	0	0
496	496	0	0	496	0	0	496	0	0
497	497	0	0	497	0	0	497	0	0
498	498	0	0	498	0	0	498	0	0
499	499	0	0	499	0	0	499	0	0
500	500	0	0	500	0	0	500	0	0
501	501	0	0	501	0	0	501	0	0
502	502	0	0	502	0	0	502	0	0
503	503	0	0	503	0	0	503	0	0
504	504	0	0	504	0	0	504	0	0
505	505	0	0	505	0	0	505	0	0
506	506	0	0	506	0	0	506	0	0
507	507	0	0	507	0	0	507	0	0
508	508	0	0	508	0	0	508	0	0
509	509	0	0	509	0	0	509	0	0
510	510	0	0	510	0	0	510	0	0
511	511	0	0	511	0	0	511	0	0
512	512	0	0	512	0	0	512	0	0
513	513	0	0	513	0	0	513	0	0
514	514	0	0	514	0	0	514	0	0
515	515	0	0	515	0	0	515	0	0
516	516	0	0	516	0	0	516	0	0
517	517	0	0	517	0	0	517	0	0
518	518	0	0	518	0	0	518	0	0
519	519	0	0	519	0	0	519	0	0
520	520	0	0	520	0	0	520	0	0
521	521	0	0	521	0	0	521	0	0
522	522	0	0	522	0	0	522	0	0
523	523	0	0	523	0	0	523	0	0
524	524	0	0	524	0	0	524	0	0
525	525	0	0	525	0	0	525	0	0
526	526	0	0	526	0	0	526	0	0
527	527	0	0	527	0	0	527	0	0
528	528	0	0	528	0	0	528	0	0
529	529	0	0	529	0	0	529	0	0
530	530	0	0	530	0	0	530	0	0
531	531	0	0	531	0	0	531	0	0
532	532	0	0	532	0	0	532	0	0
533	533	0	0	533	0	0	533	0	0
534	534	0	0	534	0	0	534	0	0
535	535	0	0	535	0	0	535	0	0
536	536	0	0	536	0	0	536	0	0
537	537	0	0	537	0	0	537	0	0
538	538	0	0	538	0	0	538	0	0
539	539	0	0	539	0	0	539	0	0
540	540	0	0	540	0	0	540	0	0
541	541	0	0	541	0	0	541	0	0
542	542	0	0	542	0	0	542	0	0
543	543	0	0	543	0	0	543	0	0
544	544	0	0	544	0	0	544	0	0
545	545	0	0	545	0	0	545	0	0
546	546	0	0	546	0	0	546	0	0
547	547	0	0	547	0	0	547	0	0
548	548	0	0	548	0	0	548	0	0
549	549	0	0	549	0	0	549	0	0
550	550	0	0	550	0	0	550	0	0
551	551	0	0	551	0	0	551	0	0
552	552	0	0	552	0	0	552	0	0
553	553	0	0	553	0	0	553	0	0
554	554	0	0	554	0	0	554	0	0
555	555	0	0	555	0	0	555	0	0
556	556	0	0	556	0	0	556	0	0
557	557	0	0	557	0	0	557	0	0
558	558	0	0	558	0	0	558	0	0
559	559	0	0	559	0	0	559	0	0
560	560	0	0	560	0	0	560	0	0
561	561	0	0	561	0	0	561	0	0
562	562	0	0	562	0	0	562	0	0
563	563	0	0	563	0	0	563	0	0
564	564	0	0	564	0	0	564	0	0
565	565	0	0	565	0	0	565	0	0
566	566	0	0	566	0	0	566	0	0
567	567	0	0	567	0	0	567	0	0
568	568	0	0	568	0	0	568	0	0
569	569	0	0	569	0	0	569	0	0
570	570	0	0	570	0	0	570	0	0
571	571	0	0	571	0	0	571	0	0
572	572	0	0	572	0	0	572	0	0
573	573	0	0	573	0	0	573	0	0
574	574	0	0	574	0	0	574	0	0
575	575	0	0	575	0	0	575	0	0
576	576	0	0	576	0	0	576	0	0
577	577	0	0	577	0	0	577	0	0
578	578	0	0	578	0	0	578	0	0
579	579	0	0	579	0	0	579	0	0
580	580	0	0	580	0	0	580	0	0
581	581	0	0	581	0	0	581	0	0
582	582	0	0	582	0	0	582	0	0
583	583	0	0	583	0	0	583	0	0
584	584	0	0	584	0	0	584	0	0
585	585	0	0	585	0	0	585	0	0
586	586	0	0	586	0	0	586	0	0
587	587	0	0	587	0	0	587	0	0
588	588	0	0	588	0	0	588	0	0
589	589	0	0	589	0	0	589	0	0
590	590	0	0	590	0	0	590	0	0
591	591	0	0	591	0	0	591	0	0
592	592	0	0	592	0	0	592	0	0
593	593	0	0	593	0	0	593	0	0
594	594	0	0	594	0	0	594	0	0
595	595	0	0	595	0	0	595	0	0
596	596	0	0	596	0	0	596	0	0
597	597	0	0	597	0	0	597	0	0
598	598	0	0	598	0	0	598	0	0
599	599	0	0	599	0	0	599	0	0
600	600	0	0	600	0	0	600	0	0
601	601	0	0	601	0	0	601	0	0
602	602	0	0	602	0	0	602	0	0
603	603	0	0	603	0	0	603	0	0
604	604	0	0	604	0	0	604	0	0
605	605	0	0	605	0	0	605	0	0
606	606	0	0	606	0	0	606	0	0
607	607	0	0	607	0	0	607	0	0
608	608	0	0	608	0	0	608	0	0
609	609	0	0	609	0	0	609	0	0
610	610	0	0	610	0	0	610	0	0
611	611	0	0	611	0	0	611	0	0
612	612	0	0	612	0	0	612	0	0
613	613	0	0	613	0	0	613	0	0
614	614	0	0	614	0	0	614	0	0
615	615	0	0	615	0	0	615	0	0
616	616	0	0	616	0	0	616	0	0
617	617	0	0	617	0	0	617	0	0
618	618	0	0	618	0	0	618	0	0
619	619	0	0	619	0	0	619	0	0
620	620	0	0	620	0	0	620	0	0
621	621	0	0	621	0	0	621	0	0
622	622	0	0	622	0	0	622	0	0
623	623	0	0	623	0	0	623	0	0
624	624	0	0	624	0	0	624	0	0
625	625	0	0	625	0	0	625	0	0
626	626	0	0	626	0	0	626	0	0
627	627	0	0	627	0	0	627	0	0
628	628	0	0	628	0	0	628	0	0
629	629	0	0	629	0	0	629	0	0
630	630	0	0	630	0	0	630	0	0
631	631	0	0	631	0	0	631	0	0
632	632	0	0	632	0	0	632	0	0
633	633	0	0	633	0	0	633	0	0
634	634	0	0	634	0	0	634	0	0
635	635	0	0	635	0	0	635	0	0
636	636	0	0	636	0	0	636	0	0
637	637	0	0	637	0	0	637	0	0
638	638	0	0	638	0	0	638	0	0
639	639	0	0	639	0	0	639	0	0
640	640	0	0	640	0	0	640	0	0
641	641	0	0	641	0	0	641	0	0
642	642	0	0	642	0	0	642	0	0
643	643	0	0	643	0	0	643	0	0
644	644	0	0	644	0	0	644	0	0
645	645	0	0	645	0	0	645	0	0
646	646	0	0	646	0	0	646	0	0
647	647	0	0	647	0	0	647	0	0
648	648	0	0	648	0	0	648	0	0
649	649	0	0	649	0	0	649	0	0
650	650	0	0	650	0	0	650	0	0
651	651	0	0	651	0	0	651	0	0
652	652	0	0	652	0	0	652	0	0
653	653	0	0	653	0	0	653	0	0
654	654	0	0	654	0	0	654	0	0
655	655	0	0	655	0	0	655	0	0
656	656	0	0	656	0	0	656	0	0
657	657	0	0	657	0	0	657	0	0
658	658	0	0	658	0	0	658	0	0
659	659	0	0	659	0	0	659	0	0
660	660	0	0	660	0	0	660	0	0
661	661	0	0	661	0	0	661	0	0
662	662	0	0	662	0	0	662	0	0
663	663	0	0	663	0	0	663	0	0
664	664	0	0	664	0	0	664	0	0
665	665	0	0	665	0	0	665	0	0
666	666	0	0	666	0	0	666	0	0
667	667	0	0	667	0	0	667	0	0
668	668	0	0	668	0	0	668	0	0
669	669	0	0	669	0	0	669	0	0
670	670	0	0	670	0	0	670	0	0
671	671	0	0	671	0	0	671	0	0
672	672	0	0	672	0	0	672	0	0
673	673	0	0	673	0	0	673	0	0
674	674	0	0	674	0	0	674	0	0
675	675	0	0	675	0	0	675	0	0
676	676	0	0	676	0	0	676	0	0
677	677	0	0	677	0	0	677	0	0
678	678	0	0	678	0	0	678	0	0
679	679	0	0	679	0	0	679	0	0
680	680	0	0	680	0	0	680	0	0
681	681	0	0	681	0	0	681	0	0
682	682	0	0	682	0	0	682	0	0
683	683	0	0	683	0	0	683	0	0
684	684	0	0	684	0	0	684	0	0
685	685	0	0	685	0	0	685	0	0
686	686	0	0	686	0	0	686	0	0
687	687	0	0	687	0	0	687	0	0
688	688	0	0	688	0	0	688	0	0
689	689	0	0	689	0	0	689	0	0
690	690	0	0	690	0	0	690	0	0
691	691	0	0	691	0	0	691	0	0
692	692	0	0	692	0	0	692	0	0
693	693	0	0	693	0	0	693	0	0
694	694	0	0	694	0	0	694	0	0
695	695	0	0	695	0	0	695	0	0
696	696	0	0	696	0	0	696	0	0
697	697	0	0	697	0	0	697	0	0
698	698	0	0	698	0	0	698	0	0
699	699	0	0	699	0	0	699	0	0
700	700	0	0	700	0	0	700	0	0
701	701	0	0	701	0	0	701	0	0
702	702	0	0	702	0	0	702	0	0
703	703	0	0	703	0	0	703	0	0
704	704	0	0	704	0	0	704	0	0
705	705	0	0	705	0	0	705	0	0
706	706	0	0	706	0	0	706	0	0
707	707	0	0	707	0	0	707	0	0
708	708	0	0	708	0	0	708	0	0
709	709	0	0	709	0	0	709	0	0
710	710	0	0	710	0	0	710	0	0
711	711	0	0	711	0	0	711	0	0
712	712	0	0	712	0	0	712	0	0
713	713	0	0	713	0	0	713	0	0
714	714	0	0	714	0	0	714	0	0
715	715	0	0	715	0	0	715	0	0
716	716	0	0	716	0	0	716	0	0
717	717	0	0	717	0	0	717	0	0
718	718	0	0	718	0	0	718	0	0
719	719	0	0	719	0	0	719	0	0
720	720	0	0	720	0	0	720	0	0
721	721	0	0	721	0	0	721	0	0
722	722	0	0	722	0	0	722	0	0
723	723	0	0	723	0	0	723	0	0
724	724	0	0	724	0	0	724	0	0
725	725	0	0	725	0	0	725	0	0
726	726	0	0	726	0	0	726	0	0
727	727	0	0	727	0	0	727	0	0
728	728	0	0	728	0	0	728	0	0
729	729	0	0	729	0	0	729	0	0
730	730	0	0	730	0	0	730	0	0
731	731	0	0	731	0	0	731	0	0
732	732	0	0	732	0	0	732	0	0
733	733	0	0	733	0	0	733	0	0
734	734	0	0	734	0	0	734	0	0
735	735	0	0	735	0	0	735	0	0
736	736	0	0	736	0	0	736	0	0
737	737	0	0	737	0	0	737	0	0
738	738	0	0	738	0	0	738	0	0
739	739	0	0	739	0	0	739	0	0
740	740	0	0	740	0	0	740	0	0
741	741	0	0	741	0	0	741	0	0
742	742	0	0	742	0	0	742	0	0
743	743	0	0	743	0	0	743	0	0
744	744	0	0	744	0	0	744	0	0
745	745	0	0	745	0	0	745	0	0
746	746	0	0	746	0	0	746	0	0
747	747	0	0	747	0	0	747	0	0
748	748	0	0	748	0	0	748	0	0
749	749	0	0	749	0	0	749	0	0
750	750	0	0	750	0	0	750	0	0
751	751	0	0	751	0	0	751	0	0
752	752	0	0	752	0	0	752	0	0
753	753	0	0	753	0	0	753	0	0
754	754	0	0	754	0	0	754	0	0
755	755	0	0	755	0	0	755	0	0
756	756	0	0	756	0	0	756	0	0
757	757	0	0	757	0	0	757	0	0
758	758	0	0	758	0	0	758	0	0
759	759	0	0	759	0	0	759	0	0
760	760	0	0	760	0	0	760	0	0
761	761	0	0	761	0	0	761	0	0
762	762	0	0	762	0	0	762	0	0
763	763	0	0	763	0	0	763	0	0
764	764	0	0	764	0	0	764	0	0
765	765	0	0	765	0	0	765	0	0
766	766	0	0	766	0	0	766	0	0
767	767	0	0	767	0	0	767	0	0
768	768	0	0	768	0	0	768	0	0
769	769	0	0	769	0	0	769	0	0
770	770	0	0	770	0	0	770	0	0
771	771	0	0	771	0	0	771	0	0
772	772	0	0	772	0	0	772	0	0
773	773	0	0	773	0	0	773	0	0
774	774	0	0	774	0	0	774	0	0
775	775	0	0	775	0	0	775	0	0
776	776	0	0	776	0	0	776	0	0
777	777	0	0	777	0	0	777	0	0
778	778	0	0	778	0	0	778	0	0
779	779	0	0	779	0	0	779	0	0
780	780	0	0	780	0	0	780	0	0
781	781	0	0	781	0	0	781	0	0
782	782	0	0	782	0	0	782	0	0
783	783	0	0	783	0	0	783	0	0
784	784	0	0	784	0	0	784	0	0
785	785	0	0	785	0	0	785	0	0
786	786	0	0	786	0	0	786	0	0
787	787	0	0	787	0	0	787	0	0
788	788	0	0	788	0	0	788	0	0
789	789	0	0	789	0	0	789	0	0
790	790	0	0	790	0	0	790	0	0
791	791	0	0	791	0	0	791	0	0
792	792	0	0	792	0	0	792	0	0
793	793	0	0	793	0	0	793	0	0
794	794	0	0	794	0	0	794	0	0
795	795	0	0	795	0	0	795	0	0
796	796	0	0	796	0	0	796	0	0
797	797	0	0	797	0	0	797	0	0
798	798	0	0	798	0	0	798	0	0
799	799	0	0	799	0	0	799	0	0
800	800	0	0	800	0	0	800	0	0
801	801	0	0	801	0	0	801	0	0
802	802	0	0	802	0	0	802	0	0
803	803	0	0	803	0	0	803	0	0
804	804	0	0	804	0	0	804	0	0
805	805	0	0	805	0	0	805	0	0
806	806	0	0	806	0	0	806	0	0
807	807	0	0	807	0	0	807	0	0
808	808	0	0	808	0	0	808	0	0
809	809	0	0	809	0	0	809	0	0
810	810	0	0	810	0	0	810	0	0
811	811	0	0	811	0	0	811	0	0
812	812	0	0	812	0	0	812	0	0
813	813	0	0	813	0	0	813	0	0
814	814	0	0	814	0	0	814	0	0
815	815	0	0	815	0	0	815	0	0
816	816	0	0	816	0	0	816	0	0
817	817	0	0	817	0	0	817	0	0
818	818	0	0	818	0	0	818	0	0
819	819	0	0	819	0	0	819	0	0
820	820	0	0	820	0	0	820	0	0
821	821	0	0	821	0	0	821	0	0
822	822	0	0	822	0	0	822	0	0
823	823	0	0	823	0	0	823	0	0
824	824	0	0	824	0	0	824	0	0
825	825	0	0	825	0	0	825	0	0
826	826	0	0	826	0	0	826	0	0
827	827	0	0	827	0	0	827	0	0
828	828	0	0	828	0	0	828	0	0
829	829	0	0	829	0	0	829	0	0
830	830	0	0	830	0	0	830	0	0
831	831	0	0	831	0	0	831	0	0
832	832	0	0	832	0	0	832	0	0
833	833	0	0	833	0	0	833	0	0
834	834	0	0	834	0	0	834	0	0
835	835	0	0	835	0	0	835	0	0
836	836	0	0	836	0	0	836	0	0
837	837	0	0	837	0	0	837	0	0
838	838	0	0	838	0	0	838	0	0
839	839	0	0	839	0	0	839	0	0
840	840	0	0	840	0	0	840	0	0
841	841	0	0	841	0	0	841	0	0
842	842	0	0	842	0	0	842	0	0
843	843	0	0	843	0	0	843	0	0
844	844	0	0	844	0	0	844	0	0
845	845	0	0	845	0	0	845	0	0
846	846	0	0	846	0	0	846	0	0
847	847	0	0	847	0	0	847	0	0
848	848	0	0	848	0	0	848	0	0
849	849	0	0	849	0	0	849	0	0
850	850	0	0	850	0	0	850	0	0
851	851	0	0	851	0	0	851	0	0
852	852	0	0	852	0	0	852	0	0
853	853	0	0	853	0	0	853	0	0
854	854	0	0	854	0	0	854	0	0
855	855	0	0	855	0	0	855	0	0
856	856	0	0	856	0	0	856	0	0
857	857	0	0	857	0	0	857	0	0
858	858	0	0	858	0	0	858	0	0
859	859	0	0	859	0	0	859	0	0
860	860	0	0	860	0	0	860	0	0
861	861	0	0	861	0	0	861	0	0
862	862	0	0	862	0	0	862	0	0
863	863	0	0	863	0	0	863	0	0
864	864	0	0	864	0	0	864	0	0
865	865	0	0	865	0	0	865	0	0
866	866	0	0	866	0	0	866	0	0
867	867	0	0	867	0	0	867	0	0
868	868	0	0	868	0	0	868	0	0
869	869	0	0	869	0	0	869	0	0
870	870	0	0	870	0	0	870	0	0
871	871	0	0	871	0	0	871	0	0
872	872	0	0	872	0	0	872	0	0
873	873	0	0	873	0	0	873	0	0
874	874	0	0	874	0	0	874	0	0
875	875	0	0	875	0	0	875	0	0
876	876	0	0	876	0	0	876	0	0
877	877	0	0	877	0	0	877	0	0
878	878	0	0	878	0	0	878	0	0
879	879	0	0	879	0	0	879	0	0
880	880	0	0	880	0	0	880	0	0
881	881	0	0	881	0	0	881	0	0
882	882	0	0	882	0	0	882	0	0
883	883	0	0	883	0	0	883	0	0
884	884	0	0	884	0	0	884	0	0
885	885	0	0	885	0	0	885	0	0
886	886	0	0	886	0	0	886	0	0
887	887	0	0	887	0	0	887	0	0
888	888	0	0	888	0	0	888	0	0
889	889	0	0	889	0	0	889	0	0
890	890	0	0	890	0	0	890	0	0
891	891	0	0	891	0	0	891	0	0
892	892	0	0	892	0	0	892	0	0
893	893	0	0	893	0	0	893	0	0
894	894	0	0	894	0	0	894	0	0
895	895	0	0	895	0	0	895	0	0
896	896	0	0	896	0	0	896	0	0
897	897	0	0	897	0	0	897	0	0
898	898	0	0	898	0	0	898	0	0
899	899	0	0	899	0	0	899	0	0
900	900	0	0	900	0	0	900	0	0
901	901	0	0	901	0	0	901	0	0
902	902	0	0	902	0	0	902	0	0
903	903	0	0	903	0	0	903	0	0
904	904	0	0	904	0	0	904	0	0
905	905	0	0	905	0	0	905	0	0
906	906	0	0	906	0	0	906	0	0
907	907	0	0	907	0	0	907	0	0
908	908	0	0	908	0	0	908	0	0
909	909	0	0	909	0	0	909	0	0
910	910	0	0	910	0	0	910	0	0
911	911	0	0	911	0	0	911	0	0
912	912	0	0	912	0	0	912	0	0
913	913	0	0	913	0	0	913	0	0
914	914	0	0	914	0	0	914	0	0
915	915	0	0	915	0	0	915	0	0
916	916	0	0	916	0	0	916	0	0
917	917	0	0	917	0	0	917	0	0
918	918	0	0	918	0	0	918	0	0
919	919	0	0	919	0	0	919	0	0
920	920	0	0	920	0	0	920	0	0
921	921	0	0	921	0	0	921	0	0
922	922	0	0	922	0	0	922	0	0
923	923	0	0	923	0	0	923	0	0
924	924	0	0	924	0	0	924	0	0
925	925	0	0	925	0	0	925	0	0
926	926	0	0	926	0	0	926	0	0
927	927	0	0	927	0	0	927	0	0
928	928	0	0	928	0	0	928	0	0
929	929	0	0	929	0	0	929	0	0
930	930	0	0	930	0	0	930	0	0
931	931	0	0	931	0	0	931	0	0
932	932	0	0	932	0	0	932	0	0
933	933	0	0	933	0	0	933	0	0
934	934	0	0	934	0	0	934	0	0
935	935	0	0	935	0	0	935	0	0
936	936	0	0	936	0	0	936	0	0
937	937	0	0	937	0	0	937	0	0
938	938	0	0	938	0	0	938	0	0
939	939	0	0	939	0	0	939	0	0
940	940	0	0	940	0	0	940	0	0
941	941	0	0	941	0	0	941	0	0
942	942	0	0	942	0	0	942	0	0
943	943	0	0	943	0	0	943	0	0
944	944	0	0	944	0	0	944	0	0
945	945	0	0	945	0	0	945	0	0
946	946	0	0	946	0	0	946	0	0
947	947	0	0	947	0	0	947	0	0
948	948	0	0	948	0	0	948	0	0
949	949	0	0	949	0	0	949	0	0
950	950	0	0	950	0	0	950	0	0
951	951	0	0	951	0	0	951	0	0
952	952	0	0	952	0	0	952	0	0
953	953	0	0	953	0	0	953	0	0
954	954	0	0	954	0	0	954	0	0
955	955	0	0	955	0	0	955	0	0
956	956	0	0	956	0	0	956	0	0
957	957	0	0	957	0	0	957	0	0
958	958	0	0	958	0	0	958	0	0
959	959	0	0	959	0	0	959	0	0
960	960	0	0	960	0	0	960	0	0
961	961	0	0	961	0	0	961	0	0
962	962	0	0	962	0	0	962	0	0
963	963	0	0	963	0	0	963	0	0
964	964	0	0	964	0	0	964	0	0
965	965	0	0	965	0	0	965	0	0
966	966	0	0	966	0	0	966	0	0
967	967	0	0	967	0	0	967	0	0
968	968	0	0	968	0	0	968	0	0
969	969	0	0	969	0	0	969	0	0
970	970	0	0	970	0	0	970	0	0
971	971	0	0	971	0	0	971	0	0
972	972	0	0	972	0	0	972	0	0
973	973	0	0	973	0	0	973	0	0
974	974	0	0	974	0	0	974	0	0
975	975	0	0	975	0	0	975	0	0
976	976	0	0	976	0	0	976	0	0
977	977	0	0	977	0	0	977	0	0
978	978	0	0	978	0	0	978	0	0
979	979	0	0	979	0	0	979	0	0
980	980	0	0	980	0	0	980	0	0
981	981	0	0	981	0	0	981	0	0
982	982	0	0	982	0	0	982	0	0
983	983	0	0	983	0	0	983	0	0
984	984	0	0	984	0	0	984	0	0
985	985	0	0	985	0	0	985	0	0
986	986	0	0	986	0	0	986	0	0
987	987	0	0	987	0	0	987	0	0
988	988	0	0	988	0	0	988	0	0
989	989	0	0	989	0	0	989	0	0
990	990	0	0	990	0	0	990	0	0
991	991	0	0	991	0	0	991	0	0
992	992	0	0	992	0	0	992	0	0
993	993	0	0	993	0	0	993	0	0
994	994	0	0	994	0	0	994	0	0
995	995	0	0	995	0	0	995	0	0
996	996	0	0	996	0	0	996	0	0
997	997	0	0	997	0	0	997	0	0
998	998	0	0	998	0	0	998	0	0
999	999	0	0	999	0	0	999	0	0
1000	1000	0	0	1000	0	0	1000	0	0
1001	1001	0	0	1001	0	0	1001	0	0
1002	1002	0	0	1002	0	0	1002	0	0
1003	1003	0	0	1003	0	0	1003	0	0
1004	1004	0	0	1004	0	0	1004	0	0
1005	1005	0	0	1005	0	0	1005	0	0
1006	1006	0	0	1006	0	0	1006	0	0
1007	1007	0	0	1007	0	0	1007	0	0
1008	1008	0	0	1008	0	0	1008	0	0
1009	1009	0	0	1009	0	0	1009	0	0
1010	1010	0	0	1010	0	0	1010	0	0
1011	1011	0	0	1011	0	0	1011	0	0
1012	1012	0	0	1012	0	0	1012	0	0
1013	1013	0	0	1013	0	0	1013	0	0
1014	1014	0	0	1014	0	0	1014	0	0
1015	1015	0	0	1015	0	0	1015	0	0
1016	1016	0	0	1016	0	0	1016	0	0
1017	1017	0	0	1017	0	0	1017	0	0
1018	1018	0	0	1018	0	0	1018	0	0
1019	1019	0	0	1019	0	0	1019	0	0
1020	1020	0	0	1020	0	0	1020	0	0
1021	1021	0	0	1021	0	0	1021	0	0
1022	1022	0	0	1022	0	0	1022	0	0
1023	1023	0	0	1023	0	0	1023	0	0
1024	1024	0	0	1024	0	0	1024	0	0
1025	1025	0	0	1025	0	0	1025	0	0
1026	1026	0	0	1026	0	0	1026	0	0
1027	1027	0	0	1027	0	0	1027	0	0
1028	1028	0	0	1028	0	0	1028	0	0
1029	1029	0	0	1029	0	0	1029	0	0
1030	1030	0	0	1030	0	0	1030	0	0
1031	1031	0	0	1031	0	0	1031	0	0
1032	1032	0	0	1032	0	0	1032	0	0
1033	1033	0	0	1033	0	0	1033	0	0
1034	1034	0	0	1034	0	0	1034	0	0
1035	1035	0	0	1035	0	0	1035	0	0
1036	1036	0	0	1036	0	0	1036	0	0
1037	1037	0	0	1037	0	0	1037	0	0
1038	1038	0	0	1038	0	0	1038	0	0
1039	1039	0	0	1039	0	0	1039	0	0
1040	1040	0	0	1040	0	0	1040	0	0
1041	1041	0	0	1041	0	0	1041	0	0
1042	1042	0	0	1042	0	0	1042	0	0
1043	1043	0	0	1043	0	0	1043	0	0
1044	1044	0	0	1044	0	0	1044	0	0
1045	1045	0	0	1045	0	0	1045	0	0
1046	1046	0	0	1046	0	0	1046	0	0
1047	1047	0	0	1047	0	0	1047	0	0
1048	1048	0	0	1048	0	0	1048	0	0
1049	1049	0	0	1049	0	0	1049	0	0
1050	1050	0	0	1050	0	0	1050	0	0
1051	1051	0	0	1051	0	0	1051	0	0
1052	1052	0	0	1052	0	0	1052	0	0
1053	1053	0	0	1053	0	0	1053	0	0
1054	1054	0	0	1054	0	0	1054	0	0
1055	1055	0	0	1055	0	0	1055	0	0
1056	1056	0	0	1056	0	0	1056	0	0
1057	1057	0	0	1057	0	0	1057	0	0
1058	1058	0	0	1058	0	0	1058	0	0
1059	1059	0	0	1059	0	0	1059	0	0
1060	1060	0	0	1060	0	0	1060	0	0
1061	1061	0	0	1061	0	0	1061	0	0
1062	1062	0	0	1062	0	0	1062	0	0
1063	1063	0	0	1063	0	0	1063	0	0
1064	1064	0	0	1064	0	0	1064	0	0
1065	1065	0	0	1065	0	0	1065	0	0
1066	1066	0	0	1066	0	0	1066	0	0
1067	1067	0	0	1067	0	0	1067	0	0
1068	1068	0	0	1068	0	0	1068	0	0
1069	1069	0	0	1069	0	0	1069	0	0
1070	1070	0	0	1070	0	0	1070	0	0
1071	1071	0	0	1071	0	0	1071	0	0
1072	1072	0	0	1072	0	0	1072	0	0
1073	1073	0	0	1073	0	0	1073	0	0
1074	1074	0	0	1074	0	0	1074	0	0
1075	1075	0	0	1075	0	0	1075	0	0
1076	1076	0	0	1076	0	0	1076	0	0
1077	1077	0	0	1077	0	0	1077	0	0
1078	1078	0	0	1078	0	0	1078	0	0
1079	1079	0	0	1079	0	0	1079	0	0
1080	1080	0	0	1080	0	0	1080	0	0
1081	1081	0	0	1081	0	0	1081	0	0
1082	1082	0	0	1082	0	0	1082	0	0
1083	1083	0	0	1083	0	0	1083	0	0
1084	1084	0	0	1084	0	0	1084	0	0
1085	1085	0	0	1085	0	0	1085	0	0
1086	1086	0	0	1086	0	0	1086	0	0
1087	1087	0	0	1087	0	0	1087	0	0
1088	1088	0	0	1088	0	0	1088	0	0
1089	1089	0	0	1089	0	0	1089	0	0
1090	1090	0	0	1090	0	0	1090	0	0
1091	1091	0	0	1091	0	0	1091	0	0
1092	1092	0	0	1092	0	0	1092	0	0
1093	1093	0	0	1093	0	0	1093	0	0
1094	1094	0	0	1094	0	0	1094	0	0
1095	1095	0	0	1095	0	0	1095	0	0
1096	1096	0	0	1096	0	0	1096	0	0
1097	1097	0	0	1097	0	0	1097	0	0
1098	1098	0	0	1098	0	0	1098	0	0
1099	1099	0	0	1099	0	0	1099	0	0
1100	1100	0	0	1100	0	0	1100	0	0
1101	1101	0	0	1101	0	0	1101	0	0
1102	1102	0	0	1102	0	0	1102	0	0
1103	1103	0	0	1103	0	0	1103	0	0
1104	1104	0	0	1104	0	0	1104	0	0
1105	1105	0	0	1105	0	0	1105	0	0
1106	1106	0	0	1106	0	0	1106	0	0
1107	1107	0	0	1107	0	0	1107	0	0
1108	1108	0	0	1108	0	0	1108	0	0
1109	1109	0	0	1109	0	0	1109	0	0
1110	1110	0	0	1110	0	0	1110	0	0
1111	1111	0	0	1111	0	0	1111	0	0
1112	1112	0	0	1112	0	0	1112	0	0
1113	1113	0	0	1113	0	0	1113	0	0
1114	1114	0	0	1114	0	0	1114	0	0
1115	1115	0	0	1115	0	0	1115	0	0
1116	1116	0	0	1116	0	0	1116	0	0
1117	1117	0	0	1117	0	0	1117	0	0
1118	1118	0	0	1118	0	0	1118	0	0
1119	1119	0	0	1119	0	0	1119	0	0
1120	1120	0	0	1120	0	0	1120	0	0
1121	1121	0	0	1121	0	0	1121	0	0
1122	1122	0	0	1122	0	0	1122	0	0
1123	1123	0	0	1123	0	0	1123	0	0
1124	1124	0	0	1124	0	0	1124	0	0
1125	1125	0	0	1125	0	0	1125	0	0
1126	1126	0	0	1126	0	0	1126	0	0
1127	1127	0	0	1127	0	0	1127	0	0
1128	1128	0	0	1128	0	0	1128	0	0
1129	1129	0	0	1129	0	0	1129	0	0
1130	1130	0	0	1130	0	0	1130	0	0
1131	1131	0	0	1131	0	0	1131	0	0
1132	1132	0	0	1132	0	0	1132	0	0
1133	1133	0	0	1133	0	0	1133	0	0
1134	1134	0	0	1134	0	0	1134	0	0
1135	1135	0	0	1135	0	0	1135	0	0
1136	1136	0	0	1136	0	0	1136	0	0
1137	1137	0	0	1137	0	0	1137	0	0
1138	1138	0	0	1138	0	0	1138	0	0
1139	1139	0	0	1139	0	0	1139	0	0
1140	1140	0	0	1140	0	0	1140	0	0
1141	1141	0	0	1141	0	0	1141	0	0
1142	1142	0	0	1142	0	0	1142	0	0
1143	1143	0	0	1143	0	0	1143	0	0
1144	1144	0	0	1144	0	0	1144	0	0
1145	1145	0	0	1145	0	0	1145	0	0
1146	1146	0	0	1146	0	0	1146	0	0
1147	1147	0	0	1147	0	0	1147	0	0
1148	1148	0	0	1148	0	0	1148	0	0
1149	1149	0	0	1149	0	0	1149	0	0
1150	1150	0	0	1150	0	0	1150	0	0
1151	1151	0	0	1151	0	0	1151	0	0
1152	1152	0	0	1152	0	0	1152	0	0
1153	1153	0	0	1153	0	0	1153	0	0
1154	1154	0	0	1154	0	0	1154	0	0
1155	1155	0	0	1155	0	0	1155	0	0
1156	1156	0	0	1156	0	0	1156	0	0
1157	1157	0	0	1157	0	0	1157	0	0
1158	1158	0	0	1158	0	0	1158	0	0
1159	1159	0	0	1159	0	0	1159	0	0
1160	1160	0	0	1160	0	0	1160	0	0
1161	1161	0	0	1161	0	0	1161	0	0
1162	1162	0	0	1162	0	0	1162	0	0
1163	1163	0	0	1163	0	0	1163	0	0
1164	1164	0	0	1164	0	0	1164	0	0
1165	1165	0	0	1165	0	0	1165	0	0
1166	1166	0	0	1166	0	0	1166	0	0
1167	1167	0	0	1167	0	0	1167	0	0
1168	1168	0	0	1168	0	0	1168	0	0
1169	1169	0	0	1169	0	0	1169	0	0
1170	1170	0	0	1170	0	0	1170	0	0
1171	1171	0	0	1171	0	0	1171	0	0
1172	1172	0	0	1172	0	0	1172	0	0
1173	1173	0	0	1173	0	0	1173	0	0
1174	1174	0	0	1174	0	0	1174	0	0
1175	1175	0	0	1175	0	0	1175	0	0
1176	1176	0	0	1176	0	0	1176	0	0
1177	1177	0	0	1177	0	0	1177	0	0
1178	1178	0	0	1178	0	0	1178	0	0
1179	1179	0	0	1179	0	0	1179	0	0
1180	1180	0	0	1180	0	0	1180	0	0
1181	1181	0	0	1181	0	0	1181	0	0
1182	1182	0	0	1182	0	0	1182	0	0
1183	1183	0	0	1183	0	0	1183	0	0
1184	1184	0	0	1184	0	0	1184	0	0
1185	1185	0	0	1185	0	0	1185	0	0
1186	1186	0	0	1186	0	0	1186	0	0
1187	1187	0	0	1187	0	0	1187	0	0
1188	1188	0	0	1188	0	0	1188	0	0
1189	1189	0	0	1189	0	0	1189	0	0
1190	1190	0	0	1190	0	0	1190	0	0
1191	1191	0	0	1191	0	0	1191	0	0
1192	1192	0	0	1192	0	0	1192	0	0
1193	1193	0	0	1193	0	0	1193	0	0
1194	1194	0	0	1194	0	0	1194	0	0
1195	1195	0	0	1195	0	0	1195	0	0
1196	1196	0	0	1196	0	0	1196	0	0
1197	1197	0	0	1197	0	0	1197	0	0
1198	1198	0	0	1198	0	0	1198	0	0
1199	1199	0	0	1199	0	0	1199	0	0
1200	1200	0	0	1200	0	0	1200	0	0
1201	1201	0	0	1201	0	0	1201	0	0
1202	1202	0	0	1202	0	0	1202	0	0
1203	1203	0	0	1203	0	0	1203	0	0
1204	1204	0	0	1204	0	0	1204	0	0
1205	1205	0	0	1205	0	0	1205	0	0
1206	1206	0	0	1206	0	0	1206	0	0
1207	1207	0	0	1207	0	0	1207	0	0
1208	1208	0	0	1208	0	0	1208	0	0
1209	1209	0	0	1209	0	0	1209	0	0
1210	1210	0	0	1210	0	0	1210	0	0
1211	1211	0	0	1211	0	0	1211	0	0
1212	1212	0	0	1212	0	0	1212	0	0
1213	1213	0	0	1213	0	0	1213	0	0
1214	1214	0	0	1214	0	0	1214	0	0
1215	1215	0	0	1215	0	0	1215	0	0
1216	1216	0	0	1216	0	0	1216	0	0
1217	1217	0	0	1217	0	0	1217	0	0
1218	1218	0	0	1218	0	0	1218	0	0
1219	1219	0	0	1219	0	0	1219	0	0
1220	1220	0	0	1220	0	0	1220	0	0
1221	1221	0	0	1221	0	0	1221	0	0
1222	1222	0	0	1222	0	0	1222	0	0
1223	1223	0	0	1223	0	0	1223	0	0
1224	1224	0	0	1224	0	0	1224	0	0
1225	1225	0	0	1225	0	0	1225	0	0
1226	1226	0	0	1226	0	0	1226	0	0
1227	1227	0	0	1227	0	0	1227	0	0
1228	1228	0	0	1228	0	0	1228	0	0
1229	1229	0	0	1229	0	0	1229	0	0
1230	1230	0	0	1230	0	0	1230	0	0
1231	1231	0	0	1231	0	0	1231	0	0
1232	1232	0	0	1232	0	0	1232	0	0
1233	1233	0	0	1233	0	0	1233	0	0
1234	1234	0	0	1234	0	0	1234	0	0
1235	1235	0	0	1235	0	0	1235	0	0
1236	1236	0	0	1236	0	0	1236	0	0
1237	1237	0	0	1237	0	0	1237	0	0
1238	1238	0	0	1238	0	0	1238	0	0
1239	1239	0	0	1239	0	0	1239	0	0
1240	1240	0	0	1240	0	0	1240	0	0
1241	1241	0	0	1241	0	0	1241	0	0
1242	1242	0	0	1242	0	0	1242	0	0
1243	1243	0	0	1243	0	0	1243	0	0
1244	1244	0	0	1244	0	0	1244	0	0
1245	1245	0	0	1245	0	0	1245	0	0
1246	1246	0	0	1246	0	0	1246	0	0
1247	1247	0	0	1247	0	0	1247	0	0
1248	1248	0	0	1248	0	0	1248	0	0
1249	1249	0	0	1249	0	0	1249	0	0
1250	1250	0	0	1250	0	0	1250	0	0
1251	1251	0	0	1251	0	0	1251	0	0
1252	1252	0	0	1252	0	0	1252	0	0
1253	1253	0	0	1253	0	0	1253	0	0
1254	1254	0	0	1254	0	0	1254	0	0
1255	1255	0	0	1255	0	0	1255	0	0
1256	1256	0	0	1256	0	0	1256	0	0
1257	1257	0	0	1257	0	0	1257	0	0
1258	1258	0	0	1258	0	0	1258	0	0
1259	1259	0	0	1259	0	0	1259	0	0
1260	1260	0	0	1260	0	0	1260	0	0
1261	1261	0	0	1261	0	0	1261	0	0
1262	1262	0	0	1262	0	0	1262	0	0
1263	1263	0	0	1263	0	0	1263	0	0
1264	1264	0	0	1264	0	0	1264	0	0
1265	1265	0	0	1265	0	0	1265	0	0
1266	1266	0	0	1266	0	0	1266	0	0
1267	1267	0	0	1267	0	0	1267	0	0
1268	1268	0	0	1268	0	0	1268	0	0
1269	1269	0	0	1269	0	0	1269	0	0
1270	1270	0	0	1270	0	0	1270	0	0
1271	1271	0	0	1271	0	0	1271	0	0
1272	1272	0	0	1272	0	0	1272	0	0
1273	1273	0	0	1273	0	0	1273	0	0
1274	1274	0	0	1274	0	0	1274	0	0
1275	1275	0	0	1275	0	0	1275	0	0
1276	1276	0	0	1276	0	0	1276	0	0
1277	1277	0	0	1277	0	0	1277	0	0
1278	1278	0	0	1278	0	0	1278	0	0
1279	1279	0	0	1279	0	0	1279	0	0
1280	1280	0	0	1280	0	0	1280	0	0
1281	1281	0	0	1281	0	0	1281	0	0
1282	1282	0	0	1282	0	0	1282	0	0
1283	1283	0	0	1283	0	0	1283	0	0
1284	1284	0	0	1284	0	0	1284	0	0
1285	1285	0	0	1285	0	0	1285	0	0
1286	1286	0	0	1286	0	0	1286	0	0
1287	1287	0	0	1287	0	0	1287	0	0
1288	1288	0	0	1288	0	0	1288	0	0
1289	1289	0	0	1289	0	0	1289	0	0
1290	1290	0	0	1290	0	0	1290	0	0
1291	1291	0	0	1291	0	0	1291	0	0
1292	1292	0	0	1292	0	0	1292	0	0
1293	1293	0	0	1293	0	0	1293	0	0
1294	1294	0	0	1294	0	0	1294	0	0
1295	1295	0	0	1295	0	0	1295	0	0
1296	1296	0	0	1296	0	0	1296	0	0
1297	1297	0	0	1297	0	0	1297	0	0
1298	1298	0	0	1298	0	0	1298	0	0
1299	1299	0	0	1299	0	0	1299	0	0
1300	1300	0	0	1300	0	0	1300	0	0
1301	1301	0	0	1301	0	0	1301	0	0
1302	1302	0	0	1302	0	0	1302	0	0
1303	1303	0	0	1303	0	0	1303	0	0
1304	1304	0	0	1304	0	0	1304	0	0
1305	1305	0	0	1305	0	0	1305	0	0
1306	1306	0	0	1306	0	0	1306	0	0
1307	1307	0	0	1307	0	0	1307	0	0
1308	1308	0	0	1308	0	0	1308	0	0
1309	1309	0	0	1309	0	0	1309	0	0
1310	1310	0	0	1310	0	0	1310	0	0
1311	1311	0	0	1311	0	0	1311	0	0
1312	1312	0	0	1312	0	0	1312	0	0
1313	1313	0	0	1313	0	0	1313	0	0
1314	1314	0	0	1314	0	0	1314	0	0
1315	1315	0	0	1315	0	0	1315	0	0
1316	1316	0	0	1316	0	0	1316	0	0
1317	1317	0	0	1317	0	0	1317	0	0
1318	1318	0	0	1318	0	0	1318	0	0
1319	1319	0	0	1319	0	0	1319	0	0
1320	1320	0	0	1320	0	0	1320	0	0
1321	1321	0	0	1321	0	0	1321	0	0
1322	1322	0	0	1322	0	0	1322	0	0
1323	1323	0	0	1323	0	0	1323	0	0
1324	1324	0	0	1324	0	0	1324	0	0
1325	1325	0	0	1325	0	0	1325	0	0
1326	1326	0	0	1326	0	0	1326	0	0
1327	1327	0	0	1327	0	0	1327	0	0
1328	1328	0	0	1328	0	0	1328	0	0
1329	1329	0	0	1329	0	0	1329	0	0
1330	1330	0	0	1330	0	0	1330	0	0
1331	1331	0	0	1331	0	0	1331	0	0
1332	1332	0	0	1332	0	0	1332	0	0
1333	1333	0	0	1333	0	0	1333	0	0
1334	1334	0	0	1334	0	0	1334	0	0
1335	1335	0	0	1335	0	0	1335	0	0
1336	1336	0	0	1336	0	0	1336	0	0
1337	1337	0	0	1337	0	0	1337	0	0
1338	1338	0	0	1338	0	0	1338	0	0
1339	1339	0	0	1339	0	0	1339	0	0
1340	1340	0	0	1340	0	0	1340	0	0
1341	1341	0	0	1341	0	0	1341	0	0
1342	1342	0	0	1342	0	0	1342	0	0
1343	1343	0	0	1343	0	0	1343	0	0
1344	1344	0	0	1344	0	0	1344	0	0
1345	1345	0	0	1345	0	0	1345	0	0
1346	1346	0	0	1346	0	0	1346	0	0
1347	1347	0	0	1347	0	0	1347	0	0
1348	1348	0	0	1348	0	0	1348	0	0
1349	1349	0	0	1349	0	0	1349	0	0
1350	1350	0	0	1350	0	0	1350	0	0
1351	1351	0	0	1351	0	0	1351	0	0
1352	1352	0	0	1352	0	0	1352	0	0
1353	1353	0	0	1353	0	0	1353	0	0
1354	1354	0	0	1354	0	0	1354	0	0
1355	1355	0	0	1355	0	0	1355	0	0
1356	1356	0	0	1356	0	0	1356	0	0
1357	1357	0	0	1357	0	0	1357	0	0
1358	1358	0	0	1358	0	0	1358	0	0
1359	1359	0	0	1359	0	0	1359	0	0
1360	1360	0	0	1360	0	0	1360	0	0
1361	1361	0	0	1361	0	0	1361	0	0
1362	1362	0	0	1362	0	0	1362	0	0
1363	1363	0	0	1363	0	0	1363	0	0
1364	1364	0	0	1364	0	0	1364	0	0
1365	1365	0	0	1365	0	0	1365	0	0
1366	1366	0	0	1366	0	0	1366	0	0
1367	1367	0	0	1367	0	0	1367	0	0
1368	1368	0	0	1368	0	0	1368	0	0
1369	1369	0	0	1369	0	0	1369	0	0
1370	1370	0	0	1370	0	0	1370	0	0
1371	1371	0	0	1371	0	0	1371	0	0
1372	1372	0	0	1372	0	0	1372	0	0
1373	1373	0	0	1373	0	0	1373	0	0
1374	1374	0	0	1374	0	0	1374	0	0
1375	1375	0	0	1375	0	0	1375	0	0
1376	1376	0	0	1376	0	0	1376	0	0
1377	1377	0	0	1377	0	0	1377	0	0
1378	1378	0	0	1378	0	0	1378	0	0
1379	1379	0	0	1379	0	0	1379	0	0
1380	1380	0	0	1380	0	0	1380	0	0
1381	1381	0	0	1381	0	0	1381	0	0
1382	1382	0	0	1382	0	0	1382	0	0
1383	1383	0	0	1383	0	0	1383	0	0
1384	1384	0	0	1384	0	0	1384	0	0
1385	1385	0	0	1385	0	0	1385	0	0
1386	1386	0	0	1386	0	0	1386	0	0
1387	1387	0	0	1387	0	0	1387	0	0
1388	1388	0	0	1388	0	0	1388	0	0
1389	1389	0	0	1389	0	0	1389	0	0
1390	1390	0	0	1390	0	0	1390	0	0
1391	1391	0	0	1391	0	0	1391	0	0
1392	1392	0	0	1392	0	0	1392	0	0
1393	1393	0	0	1393	0	0	1393	0	0
1394	1394	0	0	1394	0	0	1394	0	0
1395	1395	0	0	1395	0	0	1395	0	0
1396	1396	0	0	1396	0	0	1396	0	0
1397	1397	0	0	1397	0	0	1397	0	0
1398	1398	0	0	1398	0	0	1398	0	0
1399	1399	0	0	1399	0	0	1399	0	0
1400	1400	0	0	1400	0	0	1400	0	0
1401	1401	0	0	1401	0	0	1401	0	0
1402	1402	0	0	1402	0	0	1402	0	0
1403	1403	0	0	1403	0	0	1403	0	0
1404	1404	0	0	1404	0	0	1404	0	0
1405	1405	0	0	1405	0	0	1405	0	0
1406	1406	0	0	1406	0	0	1406	0	0
1407	1407	0	0	1407	0	0	1407	0	0
1408	1408	0	0	1408	0	0	1408	0	0
1409	1409	0	0	1409	0	0	1409	0	0
1410	1410	0	0	1410	0	0	1410	0	0
1411	1411	0	0	1411	0	0	1411	0	0
1412	1412	0	0	1412	0	0	1412	0	0
1413	1413	0	0	1413	0	0	1413	0	0
1414	1414	0	0	1414	0	0	1414	0	0
1415	1415	0	0	1415	0	0	1415	0	0
1416	1416	0	0	1416	0	0	1416	0	0
1417	1417	0	0	1417	0	0	1417	0	0
1418	1418	0	0	1418	0	0	1418	0	0
1419	1419	0	0	1419	0	0	1419	0	0
1420	1420	0	0	1420	0	0	1420	0	0
1421	1421	0	0	1421	0	0	1421	0	0
1422	1422	0	0	1422	0	0	1422	0	0
1423	1423	0	0	1423	0	0	1423	0	0
1424	1424	0	0	1424	0	0	1424	0	0
1425	1425	0	0	1425	0	0	1425	0	0
1426	1426	0	0	1426	0	0	1426	0	0
1427	1427	0	0	1427	0	0	1427	0	0
1428	1428	0	0	1428	0	0	1428	0	0
1429	1429	0	0	1429	0	0	1429	0	0
1430	1430	0	0	1430	0	0	1430	0	0
1431	1431	0	0	1431	0	0	1431	0	0
1432	1432	0	0	1432	0	0	1432	0	0
1433	1433	0	0	1433	0	0	1433	0	0
1434	1434	0	0	1434	0	0	1434	0	0
1435	1435	0	0	1435	0	0	1435	0	0
1436	1436	0	0	1436	0	0	1436	0	0
1437	1437	0	0	1437	0	0	1437	0	0
1438	1438	0	0	1438	0	0	1438	0	0
1439	1439	0	0	1439	0	0	1439	0	0
1440	1440	0	0	1440	0	0	1440	0	0
1441	1441	0	0	1441	0	0	1441	0	0
1442	1442	0	0	1442	0	0	1442	0	0
1443	1443	0	0	1443	0	0	1443	0	0
1444	1444	0	0	1444	0	0	1444	0	0
1445	1445	0	0	1445	0	0	1445	0	0
1446	1446	0	0	1446	0	0	1446	0	0
1447	1447	0	0	1447	0	0	1447	0	0
1448	1448	0	0	1448	0	0	1448	0	0
1449	1449	0	0	1449	0	0	1449	0	0
1450	1450	0	0	1450	0	0	1450	0	0
1451	1451	0	0	1451	0	0	1451	0	0
1452	1452	0	0	1452	0	0	1452	0	0
1453	1453	0	0	1453	0	0	1453	0	0
1454	1454	0	0	1454	0	0	1454	0	0
1455	1455	0	0	1455	0	0	1455	0	0
1456	1456	0	0	1456	0	0	1456	0	0
1457	1457	0	0	1457	0	0	1457	0	0
1458	1458	0	0	1458	0	0	1458	0	0
1459	1459	0	0	1459	0	0	1459	0	0
1460	1460	0	0	1460	0	0	1460	0	0
1461	1461	0	0	1461	0	0	1461	0	0
1462	1462	0	0	1462	0	0	1462	0	0
1463	1463	0	0	1463	0	0	1463	0	0
1464	1464	0	0	1464	0	0	1464	0	0
1465	1465	0	0	1465	0	0	1465	0	0
1466	1466	0	0	1466	0	0	1466	0	0
1467	1467	0	0	1467	0	0	1467	0	0
1468	1468	0	0	1468	0	0	1468	0	0
1469	1469	0	0	1469	0	0	1469	0	0
1470	1470	0	0	1470	0	0	1470	0	0
1471	1471	0	0	1471	0	0	1471	0	0
1472	1472	0	0	1472	0	0	1472	0	0
1473	1473	0	0	1473	0	0	1473	0	0
1474	1474	0	0	1474	0	0	1474	0	0
1475	1475	0	0	1475	0	0	1475	0	0
1476	1476	0	0	1476	0	0	1476	0	0
1477	1477	0	0	1477	0	0	1477	0	0
1478	1478	0	0	1478	0	0	1478	0	0
1479	1479	0	0	1479	0	0	1479	0	0
1480	1480	0	0	1480	0	0	1480	0	0
1481	1481	0	0	1481	0	0	1481	0	0
1482	1482	0	0	1482	0	0	1482	0	0
1483	1483	0	0	1483	0	0	1483	0	0
1484	1484	0	0	1484	0	0	1484	0	0
1485	1485	0	0	1485	0	0	1485	0	0
1486	1486	0	0	1486	0	0	1486	0	0
1487	1487	0	0	1487	0	0	1487	0	0
1488	1488	0	0	1488	0	0	1488	0	0
1489	1489	0	0	1489	0	0	1489	0	0
1490	1490	0	0	1490	0	0	1490	0	0
1491	1491	0	0	1491	0	0	1491	0	0
1492	1492	0	0	1492	0	0	1492	0	0
1493	1493	0	0	1493	0	0	1493	0	0
1494	1494	0	0	1494	0	0	1494	0	0
1495	1495	0	0	1495	0	0	1495	0	0
1496	1496	0	0	1496	0	0	1496	0	0
1497	1497	0	0	1497	0	0	1497	0	0
1498	1498	0	0	1498	0	0	1498	0	0
1499	1499	0	0	1499	0	0	1499	0	0
1500	1500	0	0	1500	0	0	1500	0	0
1501	1501	0	0	1501	0	0	1501	0	0
1502	1502	0	0	1502	0	0	1502	0	0
1503	1503	0	0	1503	0	0	1503	0	0
1504	1504	0	0	1504	0	0	1504	0	0
1505	1505	0	0	1505	0	0	1505	0	0
1506	1506	0	0	1506	0	0	1506	0	0
1507	1507	0	0	1507	0	0	1507	0	0
1508	1508	0	0	1508	0	0	1508	0	0
1509	1509	0	0	1509	0	0	1509	0	0
1510	1510	0	0	1510	0	0	1510	0	0
1511	1511	0	0	1511	0	0	1511	0	0
1512	1512	0	0	1512	0	0	1512	0	0
1513	1513	0	0	1513	0	0	1513	0	0
1514	1514	0	0	1514	0	0	1514	0	0
1515	1515	0	0	1515	0	0	1515	0	0
1516	1516	0	0	1516	0	0	1516	0	0
1517	1517	0	0	1517	0	0	1517	0	0
1518	1518	0	0	1518	0	0	1518	0	0
1519	1519	0	0	1519	0	0	1519	0	0
1520	1520	0	0	1520	0	0	1520	0	0
1521	1521	0	0	1521	0	0	1521	0	0
1522	1522	0	0	1522	0	0	1522	0	0
1523	1523	0	0	1523	0	0	1523	0	0
1524	1524	0	0	1524	0	0	1524	0	0
1525	1525	0	0	1525	0	0	1525	0	0
1526	1526	0	0	1526	0	0	1526	0	0
1527	1527	0	0	1527	0	0	1527	0	0
1528	1528	0	0	1528	0	0	1528	0	0
1529	1529	0	0	1529	0	0	1529	0	0
1530	1530	0	0	1530	0	0	1530	0	0
1531	1531	0	0	1531	0	0	1531	0	0
1532	1532	0	0	1532	0	0	1532	0	0
1533	1533	0	0	1533	0	0	1533	0	0
1534	1534	0	0	1534	0	0	1534	0	0
1535	1535	0	0	1535	0	0	1535	0	0
1536	1536	0	0	1536	0	0	1536	0	0
1537	1537	0	0	1537	0	0	1537	0	0
1538	1538	0	0	1538	0	0	1538	0	0
1539	1539	0	0	1539	0	0	1539	0	0
1540	1540	0	0	1540	0	0	1540	0	0
1541	1541	0	0	1541	0	0	1541	0	0
1542	1542	0	0	1542	0	0	1542	0	0
1543	1543	0	0	1543	0	0	1543	0	0
1544	1544	0	0	1544	0	0	1544	0	0
1545	1545	0	0	1545	0	0	1545	0	0
1546	1546	0	0	1546	0	0	1546	0	0
1547	1547	0	0	1547	0	0	1547	0	0
1548	1548	0	0	1548	0	0	1548	0	0
1549	1549	0	0	1549	0	0	1549	0	0
1550	1550	0	0	1550	0	0	1550	0	0
1551	1551	0	0	1551	0	0	1551	0	0
1552	1552	0	0	1552	0	0	1552	0	0
1553	1553	0	0	1553	0	0	1553	0	0
1554	1554	0	0	1554	0	0	1554	0	0
1555	1555	0	0	1555	0	0	1555	0	0
1556	1556	0	0	1556	0	0	1556	0	0
1557	1557	0	0	1557	0	0	1557	0	0
1558	1558	0	0	1558	0	0	1558	0	0
1559	1559	0	0	1559	0	0	1559	0	0
1560	1560	0	0	1560	0	0	1560	0	0
1561	1561	0	0	1561	0	0	1561	0	0
1562	1562	0	0	1562	0	0	1562	0	0
1563	1563	0	0	1563	0	0	1563	0	0
1564	1564	0	0	1564	0	0	1564	0	0
1565	1565	0	0	1565	0	0	1565	0	0
1566	1566	0	0	1566	0	0	1566	0	0
1567	1567	0	0	1567	0	0	1567	0	0
1568	1568	0	0	1568	0	0	1568	0	0
1569	1569	0	0	1569	0	0	1569	0	0
1570	1570	0	0	1570	0	0	1570	0	0
1571	1571	0	0	1571	0	0	1571	0	0
1572	1572	0	0	1572	0	0	1572	0	0
1573	1573	0	0	1573	0	0	1573	0	0
1574	1574	0	0	1574	0	0	1574	0	0
1575	1575	0	0	1575	0	0	1575	0	0
1576	1576	0	0	1576	0	0	1576	0	0
1577	1577	0	0	1577	0	0	1577	0	0
1578	1578	0	0	1578	0	0	1578	0	0
1579	1579	0	0	1579	0	0	1579	0	0
1580	1580	0	0	1580	0	0	1580	0	0
1581	1581	0	0	1581	0	0	1581	0	0
1582	1582	0	0	1582	0	0	1582	0	0
1583	1583	0	0	1583	0	0	1583	0	0
1584	1584	0	0	1584	0	0	1584	0	0
1585	1585	0	0	1585	0	0	1585	0	0
1586	1586	0	0	1586	0	0	1586	0	0
1587	1587	0	0	1587	0	0	1587	0	0
1588	1588	0	0	1588	0	0	1588	0	0
1589	1589	0	0	1589	0	0	1589	0	0
1590	1590	0	0	1590	0	0	1590	0	0
1591	1591	0	0	1591	0	0	1591	0	0
1592	1592	0	0	1592	0	0	1592	0	0
1593	1593	0	0	1593	0	0	1593	0	0
1594	1594	0	0	1594	0	0	1594	0	0
1595	1595	0	0	1595	0	0	1595	0	0
1596	1596	0	0	1596	0	0	1596	0	0
1597	1597	0	0	1597	0	0	1597	0	0
1598	1598	0	0	1598	0	0	1598	0	0
1599	1599	0	0	1599	0	0	1599	0	0
1600	1600	0	0	1600	0	0	1600	0	0
1601	1601	0	0	1601	0	0	1601	0	0
1602	1602	0	0	1602	0	0	1602	0	0
1603	1603	0	0	1603	0	0	1603	0	0
1604	1604	0	0	1604	0	0	1604	0	0
1605	1605	0	0	1605	0	0	1605	0	0
1606	1606	0	0	1606	0	0	1606	0	0
1607	1607	0	0	1607	0	0	1607	0	0
1608	1608	0	0	1608	0	0	1608	0	0
1609	1609	0	0	1609	0	0	1609	0	0
1610	1610	0	0	1610	0	0	1610	0	0
1611	1611	0	0	1611	0	0	1611	0	0
1612	1612	0	0	1612	0	0	1612	0	0
1613	1613	0	0	1613	0	0	1613	0	0
1614	1614	0	0	1614	0	0	1614	0	0
1615	1615	0	0	1615	0	0	1615	0	0
1616	1616	0	0	1616	0	0	1616	0	0
1617	1617	0	0	1617	0	0	1617	0	0
1618	1618	0	0	1618	0	0	1618	0	0
1619	1619	0	0	1619	0	0	1619	0	0
1620	1620	0	0	1620	0	0	1620	0	0
1621	1621	0	0	1621	0	0	1621	0	0
1622	1622	0	0	1622	0	0	1622	0	0
1623	1623	0	0	1623	0	0	1623	0	0
1624	1624	0	0	1624	0	0	1624	0	0
1625	1625	0	0	1625	0	0	1625	0	0
1626	1626	0	0	1626	0	0	1626	0	0
1627	1627	0	0	1627	0	0	1627	0	0
1628	1628	0	0	1628	0	0	1628	0	0
1629	1629	0	0	1629	0	0	1629	0	0
1630	1630	0	0	1630	0	0	1630	0	0
1631	1631	0	0	1631	0	0	1631	0	0
1632	1632	0	0	1632	0	0	1632	0	0
1633	1633	0	0	1633	0	0	1633	0	0
1634	1634	0	0	1634	0	0	1634	0	0
1635	1635	0	0	1635	0	0	1635	0	0
1636	1636	0	0	1636	0	0	1636	0	0
1637	1637	0	0	1637	0	0	1637	0	0
1638	1638	0	0	1638	0	0	1638	0	0
1639	1639	0	0	1639	0	0	1639	0	0
1640	1640	0	0	1640	0	0	1640	0	0
1641	1641	0	0	1641	0	0	1641	0	0
1642	1642	0	0	1642	0	0	1642	0	0
1643	1643	0	0	1643	0	0	1643	0	0
1644	1644	0	0	1644	0	0	1644	0	0
1645	1645	0	0	1645	0	0	1645	0	0
1646	1646	0	0	1646	0	0	1646	0	0
1647	1647	0	0	1647	0	0	1647	0	0
1648	1648	0	0	1648	0	0	1648	0	0
1649	1649	0	0	1649	0	0	1649	0	0
1650	1650	0	0	1650	0	0	1650	0	0
1651	1651	0	0	1651	0	0	1651	0	0
1652	1652	0	0	1652	0	0	1652	0	0
1653	1653	0	0	1653	0	0	1653	0	0
1654	1654	0	0	1654	0	0	1654	0	0
1655	1655	0	0	1655	0	0	1655	0	0
1656	1656	0	0	1656	0	0	1656	0	0
1657	1657	0	0	1657	0	0	1657	0	0
1658	1658	0	0	1658	0	0	1658	0	0
1659	1659	0	0	1659	0	0	1659	0	0
1660	1660	0	0	1660	0	0	1660	0	0
1661	1661	0	0	1661	0	0	1661	0	0
1662	1662	0	0	1662	0	0	1662	0	0
1663	1663	0	0	1663	0	0	1663	0	0
1664	1664	0	0	1664	0	0	1664	0	0
1665	1665	0	0	1665	0	0	1665	0	0
1666	1666	0	0	1666	0	0	1666	0	0
1667	1667	0	0	1667	0	0	1667	0	0
1668	1668	0	0	1668	0	0	1668	0	0
1669	1669	0	0	1669	0	0	1669	0	0
1670	1670	0	0	1670	0	0	1670	0	0
1671	1671	0	0	1671	0	0	1671	0	0
1672	1672	0	0	1672	0	0	1672	0	0
1673	1673	0	0	1673	0	0	1673	0	0
1674	1674	0	0	1674	0	0	1674	0	0
1675	1675	0	0	1675	0	0	1675	0	0
1676	1676	0	0	1676	0	0	1676	0	0
1677	1677	0	0	1677	0	0	1677	0	0
1678	1678	0	0	1678	0	0	1678	0	0
1679	1679	0	0	1679	0	0	1679	0	0
1680	1680	0	0	1680	0	0	1680	0	0
1681	1681	0	0	1681	0	0	1681	0	0
1682	1682	0	0	1682	0	0	1682	0	0
1683	1683	0	0	1683	0	0	1683	0	0
1684	1684	0	0	1684	0	0	1684	0	0
1685	1685	0	0	1685	0	0	1685	0	0
1686	1686	0	0	1686	0	0	1686	0	0
1687	1687	0	0	1687	0	0	1687	0	0
1688	1688	0	0	1688	0	0	1688	0	0
1689	1689	0	0	1689	0	0	1689	0	0
1690	1690	0	0	1690	0	0	1690	0	0
1691	1691	0	0	1691	0	0	1691	0	0
1692	1692	0	0	1692	0	0	1692	0	0
1693	1693	0	0	1693	0	0	1693	0	0
1694	1694	0	0	1694	0	0	1694	0	0
1695	1695	0	0	1695	0	0	1695	0	0
1696	1696	0	0	1696	0	0	1696	0	0
1697	1697	0	0	1697	0	0	1697	0	0
1698	1698	0	0	1698	0	0	1698	0	0
1699	1699	0	0	1699	0	0	1699	0	0
1700	1700	0	0	1700	0	0	1700	0	0
1701	1701	0	0	1701	0	0	1701	0	0
1702	1702	0	0	1702	0	0	1702	0	0
1703	1703	0	0	1703	0	0	1703	0	0
1704	1704	0	0	1704	0	0	1704	0	0
1705	1705	0	0	1705	0	0	1705	0	0
1706	1706	0	0	1706	0	0	1706	0	0
1707	1707	0	0	1707	0	0	1707	0	0
1708	1708	0	0	1708	0	0	1708	0	0
1709	1709	0	0	1709	0	0	1709	0	0
1710	1710	0	0	1710	0	0	1710	0	0
1711	1711	0	0	1711	0	0	1711	0	0
1712	1712	0	0	1712	0	0	1712	0	0
1713	1713	0	0	1713	0	0	1713	0	0
1714	1714	0	0	1714	0	0	1714	0	0
1715	1715	0	0	1715	0	0	1715	0	0
1716	1716	0	0	1716	0	0	1716	0	0
1717	1717	0	0	1717	0	0	1717	0	0
1718	1718	0	0	1718	0	0	1718	0	0
1719	1719	0	0	1719	0	0	1719	0	0
1720	1720	0	0	1720	0	0	1720	0	0
1721	1721	0	0	1721	0	0	1721	0	0
1722	1722	0	0	1722	0	0	1722	0	0
1723	1723	0	0	1723	0	0	1723	0	0
1724	1724	0	0	1724	0	0	1724	0	0
1725	1725	0	0	1725	0	0	1725	0	0
1726	1726	0	0	1726	0	0	1726	0	0
1727	1727	0	0	1727	0	0	1727	0	0
1728	1728	0	0	1728	0	0	1728	0	0
1729	1729	0	0	1729	0	0	1729	0	0
1730	1730	0	0	1730	0	0	1730	0	0
1731	1731	0	0	1731	0	0	1731	0	0
1732	1732	0	0	1732	0	0	1732	0	0
1733	1733	0	0	1733	0	0	1733	0	0
1734	1734	0	0	1734	0	0	1734	0	0
1735	1735	0	0	1735	0	0	1735	0	0
1736	1736	0	0	1736	0	0	1736	0	0
1737	1737	0	0	1737	0	0	1737	0	0
1738	1738	0	0	1738	0	0	1738	0	0
1739	1739	0	0	1739	0	0	1739	0	0
1740	1740	0	0	1740	0	0	1740	0	0
1741	1741	0	0	1741	0	0	1741	0	0
1742	1742	0	0	1742	0	0	1742	0	0
1743	1743	0	0	1743	0	0	1743	0	0
1744	1744	0	0	1744	0	0	1744	0	0
1745	1745	0	0	1745	0	0	1745	0	0
1746	1746	0	0	1746	0	0	1746	0	0
1747	1747	0	0	1747	0	0	1747	0	0
1748	1748	0	0	1748	0	0	1748	0	0
1749	1749	0	0	1749	0	0	1749	0	0
1750	1750	0	0	1750	0	0	1750	0	0
1751	1751	0	0	1751	0	0	1751	0	0
1752	1752	0	0	1752	0	0	1752	0	0
1753	1753	0	0	1753	0	0	1753	0	0
1754	1754	0	0	1754	0	0	1754	0	0
1755	1755	0	0	1755	0	0	1755	0	0
1756	1756	0	0	1756	0	0	1756	0	0
1757	1757	0	0	1757	0	0	1757	0	0
1758	1758	0	0	1758	0	0	1758	0	0
1759	1759	0	0	1759	0	0	1759	0	0
1760	1760	0	0	1760	0	0	1760	0	0
1761	1761	0	0	1761	0	0	1761	0	0
1762	1762	0	0	1762	0	0	1762	0	0
1763	1763	0	0	1763	0	0	1763	0	0
1764	1764	0	0	1764	0	0	1764	0	0
1765	1765	0	0	1765	0	0	1765	0	0
1766	1766	0	0	1766	0	0	1766	0	0
1767	1767	0	0	1767	0	0	1767	0	0
1768	1768	0	0	1768	0	0	1768	0	0
1769	1769	0	0	1769	0	0	1769	0	0
1770	1770	0	0	1770	0	0	1770	0	0
1771	1771	0	0	1771	0	0	1771	0	0
1772	1772	0	0	1772	0	0	1772	0	0
1773	1773	0	0	1773	0	0	1773	0	0
1774	1774	0	0	1774	0	0	1774	0	0
1775	1775	0	0	1775	0	0	1775	0	0
1776	1776	0	0	1776	0	0	1776	0	0
1777	1777	0	0	1777	0	0	1777	0	0
1778	1778	0	0	1778	0	0	1778	0	0
1779	1779	0	0	1779	0	0	1779	0	0
1780	1780	0	0	1780	0	0	1780	0	0
1781	1781	0	0	1781	0	0	1781	0	0
1782	1782	0	0	1782	0	0	1782	0	0
1783	1783	0	0	1783	0	0	1783	0	0
1784	1784	0	0	1784	0	0	1784	0	0
1785	1785	0	0	1785	0	0	1785	0	0
1786	1786	0	0	1786	0	0	1786	0	0
1787	1787	0	0	1787	0	0	1787	0	0
1788	1788	0	0	1788	0	0	1788	0	0
1789	1789	0	0	1789	0	0	1789	0	0
1790	1790	0	0	1790	0	0	1790	0	0
1791	1791	0	0	1791	0	0	1791	0	0
1792	1792	0	0	1792	0	0	1792	0	0
1793	1793	0	0	1793	0	0	1793	0	0
1794	1794	0	0	1794	0	0	1794	0	0
1795	1795	0	0	1795	0	0	1795	0	0
1796	1796	0	0	1796	0	0	1796	0	0
1797	1797	0	0	1797	0	0	1797	0	0
1798	1798	0	0	1798	0	0	1798	0	0
1799	1799	0	0	1799	0	0	1799	0	0
1800	1800	0	0	1800	0	0	1800	0	0
1801	1801	0	0	1801	0	0	1801	0	0
1802	1802	0	0	1802	0	0	1802	0	0
1803	1803	0	0	1803	0	0	1803	0	0
1804	1804	0	0	1804	0	0	1804	0	0
1805	1805	0	0	1805	0	0	1805	0	0
1806	1806	0	0	1806	0	0	1806	0	0
1807	1807	0	0	1807	0	0	1807	0	0
1808	1808	0	0	1808	0	0	1808	0	0
1809	1809	0	0	1809	0	0	1809	0	0
1810	1810	0	0	1810	0	0	1810	0	0
1811	1811	0	0	1811	0	0	1811	0	0
1812	1812	0	0	1812	0	0	1812	0	0
1813	1813	0	0	1813	0	0	1813	0	0
1814	1814	0	0	1814	0	0	1814	0	0
1815	1815	0	0	1815	0	0	1815	0	0
1816	1816	0	0	1816	0	0	1816	0	0
1817	1817	0	0	1817	0	0	1817	0	0
1818	1818	0	0	1818	0	0	1818	0	0
1819	1819	0	0	1819	0	0	1819	0	0
1820	1820	0	0	1820	0	0	1820	0	0
1821	1821	0	0	1821	0	0	1821	0	0
1822	1822	0	0	1822	0	0	1822	0	0
1823	1823	0	0	1823	0	0	1823	0	0
1824	1824	0	0	1824	0	0	1824	0	0
1825	1825	0	0	1825	0	0	1825	0	0
1826	1826	0	0	1826	0	0	1826	0	0
1827	1827	0	0	1827	0	0	1827	0	0
1828	1828	0	0	1828	0	0	1828	0	0
1829	1829	0	0	1829	0	0	1829	0	0
1830	1830	0	0	1830	0	0	1830	0	0
1831	1831	0	0	1831	0	0	1831	0	0
1832	1832	0	0	1832	0	0	1832	0	0
1833	1833	0	0	1833	0	0	1833	0	0
1834	1834	0	0	1834	0	0	1834	0	0
1835	1835	0	0	1835	0	0	1835	0	0
1836	1836	0	0	1836	0	0	1836	0	0
1837	1837	0	0	1837	0	0	1837	0	0
1838	1838	0	0	1838	0	0	1838	0	0
1839	1839	0	0	1839	0	0	1839	0	0
1840	1840	0	0	1840	0	0	1840	0	0
1841	1841	0	0	1841	0	0	1841	0	0
1842	1842	0	0	1842	0	0	1842	0	0
1843	1843	0	0	1843	0	0	1843	0	0
1844	1844	0	0	1844	0	0	1844	0	0
1845	1845	0	0	1845	0	0	1845	0	0
1846	1846	0	0	1846	0	0	1846	0	0
1847	1847	0	0	1847	0	0	1847	0	0
1848	1848	0	0	1848	0	0	1848	0	0
1849	1849	0	0	1849	0	0	1849	0	0
1850	1850	0	0	1850	0	0	1850	0	0
1851	1851	0	0	1851	0	0	1851	0	0
1852	1852	0	0	1852	0	0	1852	0	0
1853	1853	0	0	1853	0	0	1853	0	0
1854	1854	0	0	1854	0	0	1854	0	0
1855	1855	0	0	1855	0	0	1855	0	0
1856	1856	0	0	1856	0	0	1856	0	0
1857	1857	0	0	1857	0	0	1857	0	0
1858	1858	0	0	1858	0	0	1858	0	0
1859	1859	0	0	1859	0	0	1859	0	0
1860	1860	0	0	1860	0	0	1860	0	0
1861	1861	0	0	1861	0	0	1861	0	0
1862	1862	0	0	1862	0	0	1862	0	0
1863	1863	0	0	1863	0	0	1863	0	0
1864	1864	0	0	1864	0	0	1864	0	0
1865	1865	0	0	1865	0	0	1865	0	0
1866	1866	0	0	1866	0	0	1866	0	0
1867	1867	0	0	1867	0	0	1867	0	0
1868	1868	0	0	1868	0	0	1868	0	0
1869	1869	0	0	1869	0	0	1869	0	0
1870	1870	0	0	1870	0	0	1870	0	0
1871	1871	0	0	1871	0	0	1871	0	0
1872	1872	0	0	1872	0	0	1872	0	0
1873	1873	0	0	1873	0	0	1873	0	0
1874	1874	0	0	1874	0	0	1874	0	0
1875	1875	0	0	1875	0	0	1875	0	0
1876	1876	0	0	1876	0	0	1876	0	0
1877	1877	0	0	1877	0	0	1877	0	0
1878	1878	0	0	1878	0	0	1878	0	0
1879	1879	0	0	1879	0	0	1879	0	0
1880	1880	0	0	1880	0	0	1880	0	0
1881	1881	0	0	1881	0	0	1881	0	0
1882	1882	0	0	1882	0	0	1882	0	0
1883	1883	0	0	1883	0	0	1883	0	0
1884	1884	0	0	1884	0	0	1884	0	0
1885	1885	0	0	1885	0	0	1885	0	0
1886	1886	0	0	1886	0	0	1886	0	0
1887	1887	0	0	1887	0	0	1887	0	0
1888	1888	0	0	1888	0	0	1888	0	0
1889	1889	0	0	1889	0	0	1889	0	0
1890	1890	0	0	1890	0	0	1890	0	0
1891	1891	0	0	1891	0	0	1891	0	0
1892	1892	0	0	1892	0	0	1892	0	0
1893	1893	0	0	1893	0	0	1893	0	0
1894	1894	0	0	1894	0	0	1894	0	0
1895	1895	0	0	1895	0	0	1895	0	0
1896	1896	0	0	1896	0	0	1896	0	0
1897	1897	0	0	1897	0	0	1897	0	0
1898	1898	0	0	1898	0	0	1898	0	0
1899	1899	0	0	1899	0	0	1899	0	0
1900	1900	0	0	1900	0	0	1900	0	0
1901	1901	0	0	1901	0	0	1901	0	0
1902	1902	0	0	1902	0	0	1902	0	0
1903	1903	0	0	1903	0	0	1903	0	0
1904	1904	0	0	1904	0	0	1904	0	0
1905	1905	0	0	1905	0	0	1905	0	0
1906	1906	0	0	1906	0	0	1906	0	0
1907	1907	0	0	1907	0	0	1907	0	0
1908	1908	0	0	1908	0	0	1908	0	0
1909	1909	0	0	1909	0	0	1909	0	0
1910	1910	0	0	1910	0	0	1910	0	0
1911	1911	0	0	1911	0	0	1911	0	0
1912	1912	0	0	1912	0	0	1912	0	0
1913	1913	0	0	1913	0	0	1913	0	0
1914	1914	0	0	1914	0	0	1914	0	0
1915	1915	0	0	1915	0	0	1915	0	0
1916	1916	0	0	1916	0	0	1916	0	0
1917	1917	0	0	1917	0	0	1917	0	0
1918	1918	0	0	1918	0	0	1918	0	0
1919	1919	0	0	1919	0	0	1919	0	0
1920	1920	0	0	1920	0	0	1920	0	0
1921	1921	0	0	1921	0	0	1921	0	0
1922	1922	0	0	1922	0	0	1922	0	0
1923	1923	0	0	1923	0	0	1923	0	0
1924	1924	0	0	1924	0	0	1924	0	0
1925	1925	0	0	1925	0	0	1925	0	0
1926	1926	0	0	1926	0	0	1926	0	0
1927	1927	0	0	1927	0	0	1927	0	0
1928	1928	0	0	1928	0	0	1928	0	0
1929	1929	0	0	1929	0	0	1929	0	0
1930	1930	0	0	1930	0	0	1930	0	0
1931	1931	0	0	1931	0	0	1931	0	0
1932	1932	0	0	1932	0	0	1932	0	0
1933	1933	0	0	1933	0	0	1933	0	0
1934	1934	0	0	1934	0	0	1934	0	0
1935	1935	0	0	1935	0	0	1935	0	0
1936	1936	0	0	1936	0	0	1936	0	0
1937	1937	0	0	1937	0	0	1937	0	0
1938	1938	0	0	1938	0	0	1938	0	0
1939	1939	0	0	1939	0	0	1939	0	0
1940	1940	0	0	1940	0	0	1940	0	0
1941	1941	0	0	1941	0	0	1941	0	0
1942	1942	0	0	1942	0	0	1942	0	0
1943	1943	0	0	1943	0	0	1943	0	0
1944	1944	0	0	1944	0	0	1944	0	0
1945	1945	0	0	1945	0	0	1945	0	0
1946	1946	0	0	1946	0	0	1946	0	0
1947	1947	0	0	1947	0	0	1947	0	0
1948	1948	0	0	1948	0	0	1948	0	0
1949	1949	0	0	1949	0	0	1949	0	0
1950	1950	0	0	1950	0	0	1950	0	0
1951	1951	0	0	1951	0	0	1951	0	0
1952	1952	0	0	1952	0	0	1952	0	0
1953	1953	0	0	1953	0	0	1953	0	0
1954	1954	0	0	1954	0	0	1954	0	0
1955	1955	0	0	1955	0	0	1955	0	0
1956	1956	0	0	1956	0	0	1956	0	0
1957	1957	0	0	1957	0	0	1957	0	0
1958	1958	0	0	1958	0	0	1958	0	0
1959	1959	0	0	1959	0	0	1959	0	0
1960	1960	0	0	1960	0	0	1960	0	0
1961	1961	0	0	1961	0	0	1961	0	0
1962	1962	0	0	1962	0	0	1962	0	0
1963	1963	0	0	1963	0	0	1963	0	0
1964	1964	0	0	1964	0	0	1964	0	0
1965	1965	0	0	1965	0	0	1965	0	0
1966	1966	0	0	1966	0	0	1966	0	0
1967	1967	0	0	1967	0	0	1967	0	0
1968	1968	0	0	1968	0	0	1968	0	0
1969	1969	0	0	1969	0	0	1969	0	0
1970	1970	0	0	1970	0	0	1970	0	0
1971	1971	0	0	1971	0	0	1971	0	0
1972	1972	0	0	1972	0	0	1972	0	0
1973	1973	0	0	1973	0	0	1973	0	0
1974	1974	0	0	1974	0	0	1974	0	0
1975	1975	0	0	1975	0	0	1975	0	0
1976	1976	0	0	1976	0	0	1976	0	0
1977	1977	0	0	1977	0	0	1977	0	0
1978	1978	0	0	1978	0	0	1978	0	0
1979	1979	0	0	1979	0	0	1979	0	0
1980	1980	0	0	1980	0	0	1980	0	0
1981	1981	0	0	1981	0	0	1981	0	0
1982	1982	0	0	1982	0	0	1982	0	0
1983	1983	0	0	1983	0	0	1983	0	0
1984	1984	0	0	1984	0	0	1984	0	0
1985	1985	0	0	1985	0	0	1985	0	0
1986	1986	0	0	1986	0	0	1986	0	0
1987	1987	0	0	1987	0	0	1987	0	0
1988	1988	0	0	1988	0	0	1988	0	0
1989	1989	0	0	1989	0	0	1989	0	0
1990	1990	0	0	1990	0	0	1990	0	0
1991	1991	0	0	1991	0	0	1991	0	0
1992	1992	0	0	1992	0	0	1992	0	0
1993	1993	0	0	1993	0	0	1993	0	0
1994	1994	0	0	1994	0	0	1994	0	0
1995	1995	0	0	1995	0	0	1995	0	0
1996	1996	0	0	1996	0	0	1996	0	0
1997	1997	0	0	1997	0	0	1997	0	0
1998	1998	0	0	1998	0	0	1998	0	0
1999	1999	0	0	1999	0	0	1999	0	0
[truncated: 1,404 more rows]
