# Supplementary material for: The Archaeal Proteome Project advances knowledge about archaeal cell biology through comprehensive proteomics
Source: Nat Commun. 2020 Jun 19;11:3145. doi: 10.1038/s41467-020-16784-7 (PMC7305310; doi:10.1038/s41467-020-16784-7)
Supplement: Supplementary file 9 — Source Data [file 41467_2020_16784_MOESM9_ESM.zip › source_data/Fig3a_and_S1d.csv]

PRIDE ID	#Peptide sequences (peptide q-value <= 1%)	#Peptide sequences (peptide q-value <= 1% and #PSMs >= 2)	#Proteins (protein q-value <= 0.5%)	#Proteins (protein q-value <= 0.5% and #PSMs >= 2)
PXD007061	15247	13303	2190	2033
PXD013046	12937	11648	1785	1697
PXD011012	27320	23672	2179	2058
PXD006877	24913	21279	2460	2324
PXD011218	12752	10942	2033	1887
PXD009116	13793	11900	2039	1883
PXD011056	19812	16771	2474	2332
PXD000202	7888	5475	1360	1134
PXD011015	2765	2101	721	623
PXD011050	11590	8144	1487	1268
PXD014974	7153	5571	1509	1344
PXD010824	12230	9355	1721	1524
all	45665	40877	3010	2930
