# Supplementary material for: The Archaeal Proteome Project advances knowledge about archaeal cell biology through comprehensive proteomics
Source: Nat Commun. 2020 Jun 19;11:3145. doi: 10.1038/s41467-020-16784-7 (PMC7305310; doi:10.1038/s41467-020-16784-7)
Supplement: Supplementary file 9 — Source Data [file 41467_2020_16784_MOESM9_ESM.zip › source_data/Fig3b.csv]

PRIDE ID	Protein sequence coverage (median)	Protein sequence coverage (lower quartile)	Protein sequence coverage (upper quartile)	Total proteome sequence coverage
PXD007061	24.793388429752067	12.172284644194757	40.449438202247194	0.1621905863681126
PXD013046	21.12676056338028	9.923664122137405	36.58536585365854	0.13502554925021057
PXD011012	36.15629818270014	14.295276343469116	61.07523882099992	0.2314703834690832
PXD006877	34.42379724667996	17.1878701729448	55.73222124670764	0.2420429665465184
PXD011218	18.181818181818183	8.786892177589852	32.37502643029635	0.12999218616229316
PXD009116	19.83240223463687	9.825194590598773	36.104133961276816	0.1440614398842961
PXD011056	30.874488622690446	12.43063446708516	49.776773850651075	0.20077564724912061
PXD000202	11.821606513549643	4.744092150575941	24.294830544830543	0.05826480652711854
PXD011015	8.96551724137931	4.420591273275453	17.574993173976715	0.022472388644120978
PXD011050	16.84115848174132	6.613400310619297	36.835029069767444	0.08553588237697117
PXD014974	15.467822627541837	7.562041023043808	27.877601373095903	0.07183254919719119
PXD010824	20.432172527597587	8.09727711901625	41.503396466336504	0.11119464799921427
all	50.583878074652986	24.738863287250382	71.42857142857143	0.38611483647002276
