# Supplementary material for: The Archaeal Proteome Project advances knowledge about archaeal cell biology through comprehensive proteomics
Source: Nat Commun. 2020 Jun 19;11:3145. doi: 10.1038/s41467-020-16784-7 (PMC7305310; doi:10.1038/s41467-020-16784-7)
Supplement: Supplementary file 9 — Source Data [file 41467_2020_16784_MOESM9_ESM.zip › source_data/Fig3c.csv]

Category	#Proteins predicted	#Proteins identified	Ratio identified/predicted (in %)
Cytosolic	2944	2261	76.80027173913044
Transmembrane	710	399	56.19718309859155
Secreted	320	225	70.3125
