# Supplementary material for: The Archaeal Proteome Project advances knowledge about archaeal cell biology through comprehensive proteomics
Source: Nat Commun. 2020 Jun 19;11:3145. doi: 10.1038/s41467-020-16784-7 (PMC7305310; doi:10.1038/s41467-020-16784-7)
Supplement: Supplementary file 9 — Source Data [file 41467_2020_16784_MOESM9_ESM.zip › source_data/Fig3d.csv]

Category	#Proteins (terminal M)	#Proteins (acetylated terminal M)	#Proteins (cleaved N-term)	#Proteins (acetylated cleaved N-term)	#Proteins (total)	#Proteins (cleaved)	#Proteins (acetylated)	Ratio cleaved/total N-terms (in %)	Ratio acetylated/total N-terms (in %)
Cytosolic	368	143	591	211	949	630	331	66.3856691253952	34.8788198103267
Transmembrane	28	9	77	40	114	92	49	80.7017543859649	42.9824561403509
Secreted	6	2	7	1	11	7	2	63.6363636363636	18.1818181818182
