# Supplementary material for: The Archaeal Proteome Project advances knowledge about archaeal cell biology through comprehensive proteomics
Source: Nat Commun. 2020 Jun 19;11:3145. doi: 10.1038/s41467-020-16784-7 (PMC7305310; doi:10.1038/s41467-020-16784-7)
Supplement: Supplementary file 9 — Source Data [file 41467_2020_16784_MOESM9_ESM.zip › source_data/Fig4b.csv]

arCOGlet	0 datasets, ratio identified/theoretical	1 datasets, ratio identified/theoretical	2 datasets, ratio identified/theoretical	3 datasets, ratio identified/theoretical	4 datasets, ratio identified/theoretical	5 datasets, ratio identified/theoretical	6 datasets, ratio identified/theoretical	7 datasets, ratio identified/theoretical	8 datasets, ratio identified/theoretical
J	0.03664921465968586	0.03664921465968586	0.031413612565445025	0.041884816753926704	0.05235602094240838	0.05759162303664921	0.10471204188481675	0.6387434554973822	0.9633507853403142
U	0.043478260869565216	0.08695652173913043	0.0	0.08695652173913043	0.0	0.08695652173913043	0.21739130434782608	0.4782608695652174	0.9565217391304348
F	0.056818181818181816	0.022727272727272728	0.03409090909090909	0.056818181818181816	0.06818181818181818	0.10227272727272728	0.10227272727272728	0.5568181818181818	0.9431818181818182
H	0.06716417910447761	0.05223880597014925	0.05970149253731343	0.07462686567164178	0.05970149253731343	0.11940298507462686	0.11940298507462686	0.44776119402985076	0.9328358208955224
O	0.08196721311475409	0.08196721311475409	0.11475409836065574	0.08196721311475409	0.04918032786885246	0.040983606557377046	0.13114754098360656	0.4262295081967213	0.9180327868852459
Q	0.08196721311475409	0.11475409836065574	0.09836065573770492	0.11475409836065574	0.09836065573770492	0.08196721311475409	0.13114754098360656	0.26229508196721313	0.9180327868852459
I	0.12643678160919541	0.034482758620689655	0.0	0.04597701149425287	0.022988505747126436	0.05747126436781609	0.06896551724137931	0.6436781609195402	0.8735632183908046
V	0.13402061855670103	0.10309278350515463	0.15463917525773196	0.08247422680412371	0.08247422680412371	0.061855670103092786	0.14432989690721648	0.2268041237113402	0.865979381443299
E	0.1408839779005525	0.09392265193370165	0.0718232044198895	0.06629834254143646	0.06353591160220995	0.09116022099447514	0.1132596685082873	0.35082872928176795	0.8591160220994475
C	0.14563106796116504	0.07766990291262135	0.05825242718446602	0.05339805825242718	0.038834951456310676	0.06310679611650485	0.10194174757281553	0.45145631067961167	0.8543689320388349
L	0.14685314685314685	0.03496503496503497	0.03496503496503497	0.06293706293706294	0.07692307692307693	0.04895104895104895	0.13986013986013987	0.44755244755244755	0.8531468531468531
T	0.16101694915254236	0.0847457627118644	0.06779661016949153	0.09322033898305085	0.1440677966101695	0.1271186440677966	0.0847457627118644	0.23728813559322035	0.8389830508474576
R	0.17847025495750707	0.0708215297450425	0.0679886685552408	0.09631728045325778	0.08781869688385269	0.0821529745042493	0.11331444759206799	0.3002832861189802	0.8215297450424929
D	0.18181818181818182	0.0	0.0	0.0	0.13636363636363635	0.0	0.13636363636363635	0.5454545454545454	0.8181818181818182
P	0.18235294117647058	0.10588235294117647	0.08235294117647059	0.052941176470588235	0.06470588235294118	0.08235294117647059	0.11176470588235295	0.3235294117647059	0.8176470588235294
K	0.1978021978021978	0.11355311355311355	0.08058608058608059	0.0695970695970696	0.11355311355311355	0.054945054945054944	0.10622710622710622	0.23443223443223443	0.7912087912087912
M	0.21138211382113822	0.032520325203252036	0.008130081300813009	0.04065040650406504	0.06504065040650407	0.06504065040650407	0.056910569105691054	0.5121951219512195	0.7886178861788617
G	0.21794871794871795	0.08333333333333333	0.11538461538461539	0.057692307692307696	0.05128205128205128	0.07692307692307693	0.07692307692307693	0.3141025641025641	0.782051282051282
S	0.3951612903225806	0.11290322580645161	0.11290322580645161	0.06566820276497695	0.056451612903225805	0.04838709677419355	0.07373271889400922	0.12557603686635946	0.6025345622119815
N	0.4691358024691358	0.14814814814814814	0.07407407407407407	0.04938271604938271	0.024691358024691357	0.012345679012345678	0.024691358024691357	0.19753086419753085	0.5308641975308642
X	0.3867924528301887	0.07547169811320754	0.009433962264150943	0.009433962264150943	0.009433962264150943	0.018867924528301886	0.04716981132075472	0.009433962264150943	0.36792452830188677
Not classified	0.8	0.06329113924050633	0.027848101265822784	0.02531645569620253	0.015189873417721518	0.017721518987341773	0.015189873417721518	0.010126582278481013	0.19240506329113924
