# Supplementary material for: The Archaeal Proteome Project advances knowledge about archaeal cell biology through comprehensive proteomics
Source: Nat Commun. 2020 Jun 19;11:3145. doi: 10.1038/s41467-020-16784-7 (PMC7305310; doi:10.1038/s41467-020-16784-7)
Supplement: Supplementary file 9 — Source Data [file 41467_2020_16784_MOESM9_ESM.zip › source_data/FigS1a.csv]

Sequence length	#Sequences (for peptide q-value <= 1%)	#Sequences (for peptide q-value <= 1% and #PSMs >= 2)
6	159	153
7	1638	1510
8	2436	2267
9	2880	2678
10	3262	2961
11	3064	2814
12	3169	2839
13	2938	2630
14	2681	2406
15	2474	2254
16	2212	2011
17	2121	1863
18	1840	1639
19	1732	1524
20	1547	1368
21	1377	1216
22	1213	1082
23	1075	950
24	932	831
25	916	793
26	834	731
27	715	611
28	615	524
29	517	442
30	469	416
31	369	329
32	406	331
33	331	291
34	258	210
35	220	172
36	202	171
37	184	151
38	135	124
39	133	98
40	114	96
41	80	62
42	78	65
43	70	63
44	60	50
45	61	43
46	39	30
47	34	27
48	23	17
49	31	20
