# Supplementary material for: The Archaeal Proteome Project advances knowledge about archaeal cell biology through comprehensive proteomics
Source: Nat Commun. 2020 Jun 19;11:3145. doi: 10.1038/s41467-020-16784-7 (PMC7305310; doi:10.1038/s41467-020-16784-7)
Supplement: Supplementary file 9 — Source Data [file 41467_2020_16784_MOESM9_ESM.zip › source_data/FigS2a.csv]

PRIDE ID	#PSMs (in Million)	#Spectra (in Million)	PSM assignment rate
PXD007061	0.601868	6.847689	0.08789359446668796
PXD013046	0.906086	4.291777	0.2111214072865389
PXD011012	0.657384	3.446807	0.19072260210681943
PXD006877	0.595509	2.49886	0.23831227039530026
PXD011218	0.262117	1.926117	0.13608571026578345
PXD009116	0.2552	1.322477	0.19297121991535582
PXD011056	0.24815	1.063443	0.23334583988046373
PXD000202	0.05418	0.548471	0.09878370962183962
PXD011015	0.038121	0.473288	0.08054503811632663
PXD011050	0.057151	0.452855	0.12620154354042684
PXD014974	0.022551	0.30161	0.07476874108948642
PXD010824	0.066978	0.131989	0.5074513785239679
all	3.765295	23.305383	0.16156331779657945
