# Supplementary material for: The Archaeal Proteome Project advances knowledge about archaeal cell biology through comprehensive proteomics
Source: Nat Commun. 2020 Jun 19;11:3145. doi: 10.1038/s41467-020-16784-7 (PMC7305310; doi:10.1038/s41467-020-16784-7)
Supplement: Supplementary file 9 — Source Data [file 41467_2020_16784_MOESM9_ESM.zip › source_data/FigS2b.csv]

PRIDE ID	#Peptide sequences	#Spectra (in Million)	Peptide assignment rate
PXD007061	13303	6.847689	0.001942699208448281
PXD013046	11648	4.291777	0.002714027313161891
PXD011012	23672	3.446807	0.006867805479099932
PXD006877	21279	2.49886	0.008515483060275485
PXD011218	10942	1.926117	0.005680859470115263
PXD009116	11900	1.322477	0.00899826613241667
PXD011056	16771	1.063443	0.0157704738288747
PXD000202	5475	0.548471	0.009982296238087338
PXD011015	2101	0.473288	0.004439157553117763
PXD011050	8144	0.452855	0.017983681310794846
PXD014974	5571	0.30161	0.018470872981665064
PXD010824	9355	0.131989	0.07087711854775777
all	40877	23.305383	0.0017539724620702435
