# Supplementary material for: The Archaeal Proteome Project advances knowledge about archaeal cell biology through comprehensive proteomics
Source: Nat Commun. 2020 Jun 19;11:3145. doi: 10.1038/s41467-020-16784-7 (PMC7305310; doi:10.1038/s41467-020-16784-7)
Supplement: Supplementary file 9 — Source Data [file 41467_2020_16784_MOESM9_ESM.zip › source_data/FigS3a_left.csv]

PRIDE ID	MW (median)	MW (lower quartile)	MW (upper quartile)
PXD007061	32722.5	22237	44324.25
PXD013046	36372.5	26248.75	47723
PXD011012	32654	21138	44385
PXD006877	30887	20210	43470
PXD011218	35279	24550.75	46373.25
PXD009116	35279	24813.5	46762.25
PXD011056	30495	19577.5	42649.25
PXD000202	35840	23972.25	48149
PXD011015	36279	21868	48696
PXD011050	34458.5	20873.5	46904.25
PXD014974	32720	21107	45508.5
PXD010824	32531	20063	44489
all	30232	18560.5	42397.5
