# Supplementary material for: The Archaeal Proteome Project advances knowledge about archaeal cell biology through comprehensive proteomics
Source: Nat Commun. 2020 Jun 19;11:3145. doi: 10.1038/s41467-020-16784-7 (PMC7305310; doi:10.1038/s41467-020-16784-7)
Supplement: Supplementary file 9 — Source Data [file 41467_2020_16784_MOESM9_ESM.zip › source_data/FigS3a_right.csv]

MW	PXD007061 ratio identified/theoretical	PXD013046 ratio identified/theoretical	PXD011012 ratio identified/theoretical	PXD006877 ratio identified/theoretical	PXD011218 ratio identified/theoretical	PXD009116 ratio identified/theoretical	PXD011056 ratio identified/theoretical	PXD000202 ratio identified/theoretical	PXD011015 ratio identified/theoretical	PXD011050 ratio identified/theoretical	PXD014974 ratio identified/theoretical	PXD010824 ratio identified/theoretical	all ratio identified/theoretical
2111 to 6671	0.072815534	0.033980583	0.097087379	0.111650485	0.04368932	0.038834951	0.131067961	0.048543689	0.019417476	0.087378641	0.038834951	0.106796117	0.189320388
6671 to 8757	0.121359223	0.053398058	0.121359223	0.189320388	0.087378641	0.063106796	0.199029126	0.04368932	0.04368932	0.121359223	0.106796117	0.174757282	0.334951456
8757 to 10965	0.262135922	0.09223301	0.296116505	0.349514563	0.150485437	0.121359223	0.422330097	0.09223301	0.077669903	0.22815534	0.184466019	0.276699029	0.533980583
10965 to 13414	0.213592233	0.13592233	0.300970874	0.436893204	0.174757282	0.165048544	0.422330097	0.155339806	0.101941748	0.184466019	0.213592233	0.252427184	0.597087379
13414 to 15168	0.398058252	0.237864078	0.446601942	0.533980583	0.315533981	0.281553398	0.553398058	0.213592233	0.121359223	0.286407767	0.266990291	0.354368932	0.699029126
15168 to 17122	0.383495146	0.247572816	0.417475728	0.558252427	0.32038835	0.305825243	0.563106796	0.194174757	0.121359223	0.247572816	0.300970874	0.300970874	0.752427184
17122 to 19820	0.470873786	0.310679612	0.529126214	0.529126214	0.378640777	0.359223301	0.572815534	0.17961165	0.126213592	0.257281553	0.330097087	0.330097087	0.703883495
19820 to 22296	0.563106796	0.378640777	0.504854369	0.640776699	0.40776699	0.45631068	0.640776699	0.257281553	0.174757282	0.257281553	0.373786408	0.378640777	0.766990291
22296 to 24570	0.519417476	0.32038835	0.475728155	0.650485437	0.40776699	0.432038835	0.621359223	0.252427184	0.097087379	0.233009709	0.305825243	0.305825243	0.776699029
24570 to 27247	0.548543689	0.441747573	0.567961165	0.669902913	0.485436893	0.514563107	0.631067961	0.286407767	0.106796117	0.27184466	0.383495146	0.359223301	0.805825243
27247 to 29784	0.655339806	0.475728155	0.611650485	0.665048544	0.572815534	0.582524272	0.708737864	0.325242718	0.126213592	0.300970874	0.325242718	0.402912621	0.830097087
29784 to 32574	0.660194175	0.553398058	0.597087379	0.665048544	0.621359223	0.650485437	0.669902913	0.315533981	0.165048544	0.339805825	0.383495146	0.451456311	0.791262136
32574 to 35245	0.587378641	0.558252427	0.548543689	0.572815534	0.601941748	0.587378641	0.59223301	0.300970874	0.165048544	0.368932039	0.359223301	0.398058252	0.762135922
35245 to 37872	0.689320388	0.597087379	0.689320388	0.67961165	0.665048544	0.660194175	0.684466019	0.378640777	0.208737864	0.40776699	0.45631068	0.495145631	0.844660194
37872 to 41082	0.655339806	0.621359223	0.645631068	0.660194175	0.684466019	0.674757282	0.67961165	0.368932039	0.208737864	0.36407767	0.378640777	0.461165049	0.839805825
41082 to 44487	0.626213592	0.655339806	0.650485437	0.689320388	0.665048544	0.660194175	0.674757282	0.398058252	0.194174757	0.446601942	0.402912621	0.480582524	0.834951456
44487 to 48960	0.538834951	0.606796117	0.529126214	0.601941748	0.59223301	0.567961165	0.567961165	0.354368932	0.203883495	0.359223301	0.378640777	0.398058252	0.723300971
48960 to 56264	0.577669903	0.601941748	0.606796117	0.558252427	0.59223301	0.611650485	0.616504854	0.330097087	0.213592233	0.45631068	0.36407767	0.436893204	0.766990291
56264 to 70362	0.669902913	0.694174757	0.684466019	0.747572816	0.72815534	0.723300971	0.674757282	0.466019417	0.291262136	0.509708738	0.509708738	0.533980583	0.859223301
70362 to 232675	0.671875	0.645833333	0.6875	0.776041667	0.692708333	0.713541667	0.677083333	0.546875	0.260416667	0.442708333	0.463541667	0.505208333	0.828125
