# Supplementary material for: The Archaeal Proteome Project advances knowledge about archaeal cell biology through comprehensive proteomics
Source: Nat Commun. 2020 Jun 19;11:3145. doi: 10.1038/s41467-020-16784-7 (PMC7305310; doi:10.1038/s41467-020-16784-7)
Supplement: Supplementary file 9 — Source Data [file 41467_2020_16784_MOESM9_ESM.zip › source_data/FigS3b_left.csv]

PRIDE ID	pI (median)	pI (lower quartile)	pI (upper quartile)
PXD007061	4.48	4.29	4.76
PXD013046	4.47	4.27	4.74
PXD011012	4.47	4.27	4.72
PXD006877	4.44	4.26	4.68
PXD011218	4.5	4.3	4.79
PXD009116	4.49	4.29	4.77
PXD011056	4.46	4.2675	4.72
PXD000202	4.45	4.27	4.6725
PXD011015	4.34	4.17	4.52
PXD011050	4.46	4.25	4.76
PXD014974	4.41	4.24	4.6
PXD010824	4.46	4.25	4.73
all	4.48	4.28	4.78
