# Supplementary material for: The Archaeal Proteome Project advances knowledge about archaeal cell biology through comprehensive proteomics
Source: Nat Commun. 2020 Jun 19;11:3145. doi: 10.1038/s41467-020-16784-7 (PMC7305310; doi:10.1038/s41467-020-16784-7)
Supplement: Supplementary file 9 — Source Data [file 41467_2020_16784_MOESM9_ESM.zip › source_data/FigS3b_right.csv]

pI	PXD007061 ratio identified/theoretical	PXD013046 ratio identified/theoretical	PXD011012 ratio identified/theoretical	PXD006877 ratio identified/theoretical	PXD011218 ratio identified/theoretical	PXD009116 ratio identified/theoretical	PXD011056 ratio identified/theoretical	PXD000202 ratio identified/theoretical	PXD011015 ratio identified/theoretical	PXD011050 ratio identified/theoretical	PXD014974 ratio identified/theoretical	PXD010824 ratio identified/theoretical	all ratio identified/theoretical
2.79 to 3.96	0.368932039	0.36407767	0.451456311	0.54368932	0.291262136	0.305825243	0.514563107	0.208737864	0.27184466	0.339805825	0.339805825	0.422330097	0.674757282
3.96 to 4.11	0.519417476	0.475728155	0.54368932	0.684466019	0.451456311	0.45631068	0.665048544	0.315533981	0.262135922	0.393203883	0.45631068	0.436893204	0.752427184
4.11 to 4.18	0.480582524	0.432038835	0.553398058	0.713592233	0.451456311	0.475728155	0.703883495	0.286407767	0.242718447	0.310679612	0.412621359	0.436893204	0.825242718
4.18 to 4.25	0.650485437	0.553398058	0.665048544	0.757281553	0.582524272	0.640776699	0.737864078	0.441747573	0.330097087	0.470873786	0.529126214	0.533980583	0.825242718
4.25 to 4.30	0.626213592	0.54368932	0.660194175	0.742718447	0.587378641	0.59223301	0.72815534	0.417475728	0.27184466	0.412621359	0.5	0.495145631	0.86407767
4.30 to 4.36	0.553398058	0.461165049	0.601941748	0.747572816	0.514563107	0.5	0.723300971	0.344660194	0.213592233	0.359223301	0.475728155	0.427184466	0.834951456
4.36 to 4.40	0.650485437	0.533980583	0.606796117	0.737864078	0.558252427	0.582524272	0.703883495	0.373786408	0.223300971	0.383495146	0.466019417	0.446601942	0.825242718
4.40 to 4.45	0.640776699	0.524271845	0.645631068	0.757281553	0.558252427	0.563106796	0.747572816	0.368932039	0.165048544	0.354368932	0.436893204	0.422330097	0.878640777
4.45 to 4.49	0.621359223	0.475728155	0.655339806	0.742718447	0.538834951	0.529126214	0.684466019	0.349514563	0.160194175	0.354368932	0.427184466	0.436893204	0.834951456
4.49 to 4.55	0.621359223	0.514563107	0.660194175	0.694174757	0.59223301	0.587378641	0.699029126	0.349514563	0.184466019	0.339805825	0.422330097	0.45631068	0.825242718
4.55 to 4.60	0.572815534	0.5	0.597087379	0.660194175	0.529126214	0.548543689	0.665048544	0.354368932	0.169902913	0.339805825	0.412621359	0.45631068	0.786407767
4.60 to 4.68	0.548543689	0.466019417	0.553398058	0.63592233	0.529126214	0.538834951	0.59223301	0.310679612	0.101941748	0.266990291	0.276699029	0.344660194	0.766990291
4.68 to 4.76	0.558252427	0.451456311	0.519417476	0.616504854	0.5	0.5	0.587378641	0.310679612	0.126213592	0.286407767	0.32038835	0.368932039	0.766990291
4.76 to 4.87	0.514563107	0.432038835	0.5	0.567961165	0.514563107	0.495145631	0.582524272	0.296116505	0.077669903	0.310679612	0.291262136	0.368932039	0.747572816
4.87 to 5.06	0.504854369	0.393203883	0.412621359	0.514563107	0.470873786	0.451456311	0.514563107	0.189320388	0.067961165	0.237864078	0.189320388	0.305825243	0.699029126
5.06 to 5.39	0.446601942	0.32038835	0.451456311	0.461165049	0.436893204	0.427184466	0.466019417	0.184466019	0.053398058	0.257281553	0.189320388	0.291262136	0.640776699
5.39 to 5.89	0.344660194	0.22815534	0.300970874	0.286407767	0.330097087	0.325242718	0.349514563	0.155339806	0.029126214	0.17961165	0.09223301	0.223300971	0.5
5.89 to 6.99	0.262135922	0.199029126	0.247572816	0.17961165	0.266990291	0.242718447	0.233009709	0.101941748	0.024271845	0.184466019	0.126213592	0.208737864	0.432038835
6.99 to 9.47	0.169902913	0.199029126	0.155339806	0.09223301	0.223300971	0.189320388	0.17961165	0.048543689	0.009708738	0.160194175	0.04368932	0.116504854	0.388349515
9.47 to 12.10	0.203125	0.166666667	0.197916667	0.109375	0.234375	0.1875	0.197916667	0.072916667	0.03125	0.21875	0.098958333	0.1875	0.34375
