# Supplementary material for: The Archaeal Proteome Project advances knowledge about archaeal cell biology through comprehensive proteomics
Source: Nat Commun. 2020 Jun 19;11:3145. doi: 10.1038/s41467-020-16784-7 (PMC7305310; doi:10.1038/s41467-020-16784-7)
Supplement: Supplementary file 9 — Source Data [file 41467_2020_16784_MOESM9_ESM.zip › source_data/FigS3c_left.csv]

PRIDE ID	Hydrophobicity (median)	Hydrophobicity (lower quartile)	Hydrophobicity (upper quartile)
PXD007061	-0.29	-0.45	-0.1
PXD013046	-0.27	-0.44	-0.06
PXD011012	-0.29	-0.46	-0.11
PXD006877	-0.34	-0.5	-0.18
PXD011218	-0.27	-0.44	-0.0575
PXD009116	-0.28	-0.44	-0.08
PXD011056	-0.31	-0.47	-0.12
PXD000202	-0.345	-0.48	-0.19
PXD011015	-0.35	-0.5	-0.19
PXD011050	-0.29	-0.46	-0.05
PXD014974	-0.34	-0.49	-0.16
PXD010824	-0.31	-0.47	-0.12
all	-0.29	-0.47	-0.09
