# Supplementary material for: The Archaeal Proteome Project advances knowledge about archaeal cell biology through comprehensive proteomics
Source: Nat Commun. 2020 Jun 19;11:3145. doi: 10.1038/s41467-020-16784-7 (PMC7305310; doi:10.1038/s41467-020-16784-7)
Supplement: Supplementary file 9 — Source Data [file 41467_2020_16784_MOESM9_ESM.zip › source_data/FigS4a.csv]

PRIDE ID	#Proteins (Cyt)	#Proteins (>=2 TM)	Ratio >=2 TM/Cyt (in %)
PXD007061	1620	238	14.6913580246914
PXD013046	1232	270	21.9155844155844
PXD011012	1653	216	13.0671506352087
PXD006877	2024	107	5.28656126482214
PXD011218	1377	308	22.3674655047204
PXD009116	1403	285	20.3136136849608
PXD011056	1914	218	11.3897596656217
PXD000202	997	60	6.01805416248746
PXD011015	503	16	3.18091451292246
PXD011050	866	211	24.364896073903
PXD014974	1168	88	7.53424657534247
PXD010824	1217	170	13.9687756778965
All datasets	2254	399	17.7018633540373
