# Supplementary material for: The Archaeal Proteome Project advances knowledge about archaeal cell biology through comprehensive proteomics
Source: Nat Commun. 2020 Jun 19;11:3145. doi: 10.1038/s41467-020-16784-7 (PMC7305310; doi:10.1038/s41467-020-16784-7)
Supplement: Supplementary file 9 — Source Data [file 41467_2020_16784_MOESM9_ESM.zip › source_data/FigS4b.csv]

Category	#Proteins predicted	#Proteins identified	Ratio identified/predicted (in %)
Cyt	2944	2261	76.80027174
>=2 TM	710	399	56.1971831
1 TM	6	4	66.66666667
TM N-term	76	30	39.47368421
TM C-term	18	11	61.11111111
Sec (SPI)	114	71	62.28070175
Tat (SPI)	34	25	73.52941176
Sec (lipobox)	18	13	72.22222222
Tat (lipobox)	107	93	86.91588785
