# Supplementary material for: The Archaeal Proteome Project advances knowledge about archaeal cell biology through comprehensive proteomics
Source: Nat Commun. 2020 Jun 19;11:3145. doi: 10.1038/s41467-020-16784-7 (PMC7305310; doi:10.1038/s41467-020-16784-7)
Supplement: Supplementary file 9 — Source Data [file 41467_2020_16784_MOESM9_ESM.zip › source_data/FigS4c.csv]

Category	#terms predicted	#terms identifiable	#terms identified	Ratio identified/predicted (in %)	Ratio identified/identifiable (in %)
Cyt	2944	2300	949	32.235054347826	41.2608695652173
>=2 TM	710	564	114	16.056338028169	20.2127659574468
1 TM	6	4	1	16.6666666666666	25
TM N-term	76	63	6	7.89473684210526	9.52380952380952
TM C-term	18	16	4	22.2222222222222	25
Sec (SPI)	114	95	5	4.3859649122807	5.26315789473684
Tat (SPI)	34	21	4	11.7647058823529	19.047619047619
Sec (lipobox)	18	15	0	0	0
Tat (lipobox)	107	71	0	0	0
