# Supplementary material for: The Archaeal Proteome Project advances knowledge about archaeal cell biology through comprehensive proteomics
Source: Nat Commun. 2020 Jun 19;11:3145. doi: 10.1038/s41467-020-16784-7 (PMC7305310; doi:10.1038/s41467-020-16784-7)
Supplement: Supplementary file 9 — Source Data [file 41467_2020_16784_MOESM9_ESM.zip › source_data/FigS4d.csv]

Category	#terms predicted	#terms identifiable	#terms identified	Ratio identified/predicted (in %)	Ratio identified/identifiable (in %)
Cyt	2944	1883	891	30.2649456521739	47.3181093998937
>=2 TM	710	485	65	9.15492957746478	13.4020618556701
1 TM	6	3	0	0	0
TM N-term	76	50	11	14.4736842105263	22
TM C-term	18	14	2	11.1111111111111	14.2857142857142
Sec (SPI)	114	80	13	11.4035087719298	16.25
Tat (SPI)	34	22	10	29.4117647058823	45.4545454545454
Sec (lipobox)	18	10	3	16.6666666666666	30
Tat (lipobox)	107	76	40	37.3831775700934	52.6315789473684
