# Supplementary material for: The Archaeal Proteome Project advances knowledge about archaeal cell biology through comprehensive proteomics
Source: Nat Commun. 2020 Jun 19;11:3145. doi: 10.1038/s41467-020-16784-7 (PMC7305310; doi:10.1038/s41467-020-16784-7)
Supplement: Supplementary file 9 — Source Data [file 41467_2020_16784_MOESM9_ESM.zip › source_data/FigS4e.csv]

Category	#Proteins predicted Sec (SPI)	#Proteins predicted Tat (SPI)
Tryptic peptide start < CS - 3 aa	5	5
Semi-tryptic peptide start at CS +/- 3aa	3	1
Semi-tryptic peptide start at CS	11	2
