# Supplementary material for: The Archaeal Proteome Project advances knowledge about archaeal cell biology through comprehensive proteomics
Source: Nat Commun. 2020 Jun 19;11:3145. doi: 10.1038/s41467-020-16784-7 (PMC7305310; doi:10.1038/s41467-020-16784-7)
Supplement: Supplementary file 9 — Source Data [file 41467_2020_16784_MOESM9_ESM.zip › source_data/FigS4f.csv]

Pathway	Previously described substrate (Archaea)	Previously described CS (Archaea)	Previously described substrate (Haloferax)	Previously described CS (Haloferax)	ArcPP
Sec (SPI)	P40881
Sec (SPI)	P25062	P25062	P25062	P25062	P25062
Sec (SPI)	B0R8E4	B0R8E4
Sec (SPI)	Q50833	Q50833
Sec (SPI)	Q12VE2
Sec (SPI)	Q12UJ4
Sec (SPI)	Q12WA9	Q12WA9
Sec (SPI)	Q12WY2
Sec (SPI)	Q12WZ0
Sec (SPI)	Q12UD6
Sec (SPI)	Q12X64
Sec (SPI)	Q980C6	Q980C6
Sec (SPI)	P17118
Sec (SPI)	Q9HQ20
Sec (SPI)	A8ABZ0	A8ABZ0
Sec (SPI)	G8YXZ9	G8YXZ9
Sec (SPI)	B1GT61	B1GT61
Sec (SPI)	Q980C7	Q980C7
Sec (SPI)	Q8PVI7	Q8PVI7
Sec (SPI)	Q46BP2	Q46BP2
Sec (SPI)	Q9C4B4	Q9C4B4
Sec (SPI)					D4GW17
Sec (SPI)					D4GTL7
Sec (SPI)					D4GUV9
Sec (SPI)					D4GUM8
Sec (SPI)					D4GXK8
Sec (SPI)					D4GUM9
Sec (SPI)					D4GU79
Sec (SPI)					D4GU83
Sec (SPI)					D4GU84
Sec (SPI)					D4GVD6
Sec (SPI)					D4GV39
Sec (SPI)					D4GRT3
Sec (SPI)					D4GV94
Tat (SPI)	O29751	O29751
Tat (SPI)	P83716
Tat (SPI)	Q5RLZ1
Tat (SPI)	D4GUI7		D4GUI7
Tat (SPI)	D4GUF5		D4GUF5		D4GUF5
Tat (SPI)	D4GPK6		D4GPK6	D4GPK6
Tat (SPI)	D4H031		D4H031	D4H031	D4H031
Tat (SPI)					D4GUF8
