# Supplementary material for: The Archaeal Proteome Project advances knowledge about archaeal cell biology through comprehensive proteomics
Source: Nat Commun. 2020 Jun 19;11:3145. doi: 10.1038/s41467-020-16784-7 (PMC7305310; doi:10.1038/s41467-020-16784-7)
Supplement: Supplementary file 9 — Source Data [file 41467_2020_16784_MOESM9_ESM.zip › source_data/FigS5.csv]

arCOGlet	#Proteins (for total DB)	arCOG/total identified proteins (for total DB)	#Proteins (for overlap 7 datasets)	arCOG/total identified proteins (for overlap 7 datasets)	P-value (for overlap 7 datasets)	Corrected p-value (for overlap 7 datasets)	#Proteins (for overlap 1 datasets)	arCOG/total identified proteins (for overlap 1 datasets)	P-value (for overlap 1 datasets)	Corrected p-value (for overlap 1 datasets)	#Proteins (for overlap 0 datasets)	arCOG/total identified proteins (for overlap 0 datasets)	P-value (for overlap 0 datasets)	Corrected p-value (for overlap 0 datasets)
J	191	0.046079613992762	122	0.103477523324852	2.12E-12	5.72E-11	7	0.02	0.020197608	0.545335419	7	0.006183745583039	3.58E-13	9.65E-12
U	23	0.005548854041013	11	0.009329940627651	0.146717807	1	2	0.005714285714286	1	1	1	0.000883392226148	0.043054404	1
F	88	0.021230398069964	49	0.04156064461408	0.000211575	0.005712525	2	0.005714285714286	0.045080673	1	5	0.004416961130742	2.02E-05	0.000544815
H	134	0.03232810615199	60	0.05089058524173	0.00335904	0.090694084	7	0.02	0.261991474	1	9	0.007950530035336	7.85E-07	2.12E-05
O	122	0.029433051869723	52	0.044105173876166	0.011802478	0.3186669	10	0.028571428571429	1	1	10	0.008833922261484	2.19E-05	0.00059155
Q	61	0.014716525934861	16	0.013570822731128	0.890199708	1	7	0.02	0.367589993	1	5	0.004416961130742	0.003761694	0.10156575
I	87	0.020989143546442	56	0.047497879558948	2.68E-06	7.24E-05	3	0.008571428571429	0.159413673	1	11	0.009717314487633	0.009188101	0.248078736
V	97	0.023401688781665	22	0.018659881255301	0.432454701	1	10	0.028571428571429	0.469175061	1	13	0.011484098939929	0.009790123	0.264333323
E	362	0.087334137515078	127	0.107718405428329	0.02513013	0.678513505	34	0.097142857142857	0.554871824	1	51	0.045053003533569	7.24E-07	1.96E-05
C	206	0.049698431845597	93	0.078880407124682	0.000168211	0.004541695	16	0.045714285714286	0.897509683	1	30	0.026501766784452	0.000466835	0.012604546
L	143	0.034499396863691	64	0.054283290924512	0.001985767	0.053615716	5	0.014285714285714	0.04131156	1	21	0.018551236749117	0.004940498	0.13339345
T	118	0.028468033775633	28	0.023748939779474	0.477704379	1	10	0.028571428571429	1	1	19	0.01678445229682	0.026676272	0.720259346
D	22	0.005307599517491	12	0.010178117048346	0.06350588	1	0	0	0.409979179	1	4	0.003533568904594	0.632522124	1
P	170	0.041013268998794	55	0.046649703138253	0.364780386	1	18	0.051428571428572	0.330707992	1	31	0.027385159010601	0.028878663	0.779723902
K	270	0.065138721351025	64	0.054283290924512	0.218980712	1	31	0.088571428571429	0.094741797	1	54	0.047703180212014	0.025623084	0.691823266
M	123	0.029674306393245	63	0.053435114503817	0.000134649	0.003635536	4	0.011428571428572	0.043711085	1	26	0.022968197879859	0.226828095	1
G	156	0.037635705669481	49	0.04156064461408	0.49098678	1	13	0.037142857142857	1	1	34	0.030035335689046	0.242572364	1
N	81	0.019541616405308	16	0.013570822731128	0.216322461	1	12	0.034285714285714	0.075302079	1	38	0.03356890459364	0.009061979	0.244673422
X	80	0.019300361881785	1	0.000848176420696	7.77E-08	2.10E-06	10	0.028571428571429	0.230923162	1	41	0.036219081272085	0.001606906	0.043386467
A	0	0	0	0	1	1	0	0	1	1	0	0	1	1
B	0	0	0	0	1	1	0	0	1	1	0	0	1	1
Y	0	0	0	0	1	1	0	0	1	1	0	0	1	1
Z	0	0	0	0	1	1	0	0	1	1	0	0	1	1
W	0	0	0	0	1	1	0	0	1	1	0	0	1	1
R	353	0.085162846803378	106	0.089906700593724	0.516348187	1	25	0.071428571428572	0.422346091	1	63	0.05565371024735	0.000624335	0.01685705
S	866	0.208926417370326	109	0.09245122985581	1.70E-21	4.58E-20	99	0.282857142857143	0.001723564	0.046536217	343	0.303003533568905	1.96E-10	5.30E-09
Not classified	392	0.094571773220748	4	0.003392705682782	4.74E-38	1.28E-36	25	0.071428571428572	0.178135981	1	316	0.279151943462898	2.59E-50	6.98E-49
Total	4145		1179				350				1132
