# Supplementary material for: The Archaeal Proteome Project advances knowledge about archaeal cell biology through comprehensive proteomics
Source: Nat Commun. 2020 Jun 19;11:3145. doi: 10.1038/s41467-020-16784-7 (PMC7305310; doi:10.1038/s41467-020-16784-7)
Supplement: Supplementary file 9 — Source Data [file 41467_2020_16784_MOESM9_ESM.zip › source_data/FigS6.xlsx]

## Sheet: Urease activity assay
Urease activity assay - comparing carbon source - rich (ATCC 974) vs. glycerol minimal medium (GMM)
cell lysate at ~2-4 ug protein per ul in buffer A
assay mixture - 16.25 ul cell lysate + 2.5 ul 10% urea in buffer A = 18.75 ul total
blank/mock control - 16.25 ul cell lysate + 2.5 ul buffer A = 18.75 ul total
removed 15 ul mixture per NH4 analysis = 13 ul of cell lysate in assay
Buffer A = 20 mM Tris-Cl pH 7.2 2 M NaCl
Assay temp 60C
urea ~ 1.3% final or 0.22 M in assay with cell lysate
	time (min)	A625	nmoles NH4	NH4 nmoles/min	ug protein	mg protein	NH4 nmoles/min/mg protein	NH4 nmoles/min/mg protein (Average)	Std Deviation	Sample type	NH4 nmoles/min/mg protein (Average)	Std Deviation
1) ATCC974 + urea	220	0.0356	3.375	0.0153409	57.477	0.057477	0.266905	0.264434	0.00428049	ATCC9974	0.264434	0.00428049
2) ATCC974 + urea	220	0.0356	3.375	0.0153409	57.477	0.057477	0.266905			GMM	55.8546	2.72931
3) ATCC974 + urea	220	0.0353	3.28125	0.0149148	57.477	0.057477	0.259491
1) GMM + urea	220	0.8373	253.906	1.15412	21.7548	0.0217548	53.0514	55.8546	2.72931
2) GMM + urea	220	0.8826	268.062	1.21847	21.7548	0.0217548	56.0092
3) GMM + urea	220	0.9208	280	1.27273	21.7548	0.0217548	58.5034
t-Test: Two-Sample Assuming Equal Variances
	ATCC974	GMM
1	0.266905	53.0514
2	0.266905	56.0092
3	0.259491	58.5034
	Variable 1	Variable 2
Mean	0.264434	55.8546
Variance	1.83226e-05	7.44912
Observations	3	3
Pooled Variance	3.72457
Hypothesized Mean Difference	0
df	4
t Stat	-35.2782
P(T<=t) one-tail	1.92652e-06
t Critical one-tail	2.13185
P(T<=t) two-tail	3.85304e-06
t Critical two-tail	2.77645
*note: no significant urease activity was detected for ATCC974 grown cells for all experimental conditions examined (at least three separate experiments).

## Sheet: NH4+ vs. temp
Urease activity assay - determining optimal temperature using cell lysate of GMM grown cells
1.8 ug protein (cell lysate) per 15 ul assay
urea ~ 224 mM
Buffer = 50 mM Tris-Cl pH 7.4 2 M NaCl
283 min assay at temperature indicated
Temp (°C)	A625	mM (NH4)2SO4	mM NH4 (or nmoles per ul)	nmoles NH4	nmoles/min	nmoles/min/mg	minus bkg	relative activity (%)	Temp (°C)	Avg - nmoles/min/mg	SD
0	0.02	0.274486	0.548971	8.23457	0.0290974	16.1652	bkg	bkg	0	bkg
25	0.129	0.723045	1.44609	21.6914	0.0766479	42.5822	26.4169	11.8892	25	11.162	1.1663
	0.11	0.644856	1.28971	19.3457	0.0683593	37.9774	21.8122	9.81675	37	25.3054	1.39258
	0.128	0.71893	1.43786	21.5679	0.0762117	42.3398	26.1746	11.7801	45	35.5221	3.03129
37	0.263	1.27449	2.54897	38.2346	0.135104	75.058	58.8928	26.5052	60	100	6.09741
	0.255	1.24156	2.48313	37.2469	0.131615	73.1192	56.954	25.6326	80	12.2528	1.15606
	0.238	1.1716	2.34321	35.1481	0.124198	68.9991	52.8339	23.7784
45	0.314	1.48436	2.96872	44.5309	0.157353	87.4183	71.253	32.0681
	0.366	1.69835	3.39671	50.9506	0.180038	100.021	83.8556	37.74
	0.357	1.66132	3.32263	49.8395	0.176111	97.8396	81.6744	36.7583
60	0.89	3.85473	7.70947	115.642	0.408629	227.016	210.851	94.8953
	0.932	4.02757	8.05514	120.827	0.426951	237.195	237.195	106.752
	0.855	3.7107	7.4214	111.321	0.39336	218.534	218.534	98.353
80	0.121	0.690123	1.38025	20.7037	0.073158	40.6433	24.4781	11.0166
	0.134	0.743621	1.48724	22.3086	0.0788291	43.794	27.6287	12.4346
	0.142	0.776543	1.55309	23.2963	0.0823191	45.7328	29.5676	13.3072

## Sheet: NH4+ and Protein Std Curve
NH4+ assay - standard curve
ul of 100 mM (NH4)2 SO4	(NH4)2 SO4 (nmoles)	NH4 nmoles	A625	A625 Avg
0	0	0	0	0
0	0	0	0
1	100	200	0.5444	0.5452
1	100	200	0.546
1.5	150	300	1.0839	1.0826
1.5	150	300	1.0813
2	200	400	1.3689	1.3683
2	200	400	1.3677
4	400	800	2.5034	2.4997
4	400	800	2.496
Bradford protein assay - standard curve
BSA (ul of 1 mg/ml BSA)	A595	BSA (ug)	A595 Avg
0	0.325	0	0.328
0	0.331	0
1	0.515	1	0.511
1	0.507	1
2	0.716	2	0.713
2	0.71	2
3	0.798	3	0.801
3	0.804	3
4	0.888	4	0.88
4	0.872	4
5	0.996	5	0.999
5	1.002	5
6	1.097	6	1.086
6	1.075	6
Cell lysate
Sample type	ul assay	A595	A595 avg	ug protein	ug per ul
ATCC	1	0.926	0.933	4.42131	4.42131
ATCC	1	0.94
GMM	2.5	0.919	0.904	4.18361	1.67344
GMM	2.5	0.889
